# Supplementary material for: Lung mucosal and systemic responses at single-cell resolution in an aerosolized Mycobacterium bovis BCG human challenge model
Source: Cell Rep Med. 2026 May 21;7(6):102830. doi: 10.1016/j.xcrm.2026.102830 (PMC13293970; doi:10.1016/j.xcrm.2026.102830)
Supplement: Table S1. Study design of scRNA-seq and bulk TCR-seq using the BAL and PBMC samples, related to Figure 1 and STAR Methods [file mmc2.xlsx]

## Sheet: Sheet1
Table S1. Study design of scRNA-seq and bulk TCR-seq using the BAL and PBMC samples, related to Figure 1 and STAR Methods.
Group	N	BAL: scRNA-seq	PBMC: scRNA-seq	PBMC: bulk TCR-seq
Group 1 BCG	10	3, D2	-	31, D0, D7
Group 1 Saline	3	3, D2	-	21, D0, D7
Group 2 BCG	10	3, D7	-	31, D0, D7
Group 2 Saline	3	3, D7	-	-
Group 3 BCG	10	3, D14	62, D0, D2, D7, D14	62, D0, D2, D7, D14, D28, D56/D843
Group 3 Saline	3	3, D14	-	-
Group 4 BCG	10	3, D28	-	31, D0, D7, D14, D28
Group 4 Saline	3	3, D28	-	-
Group 5 BCG	10	3, D56	-	21, D0, D7/D144
Group 5 Saline	3	3, D56	-	-
1 The same volunteers were characterised as in the scRNA-seq of BAL samples.
2 The same three volunteers were characterised as in the scRNA-seq of BAL samples. An additional three volunteers were characterised based on the availability of samples.
3 PBMCs from Day 84 were used for two volunteers due to the unavailability of PBMCs from Day 56. Both of them were characterised by scRNA-seq in BAL samples.
4 The PBMC sample from Day 14 was used for one volunteer due to the unavailability of samples from Day 7. The PBMC sample from one volunteer was not included because of the low quality of the scRNA-seq data of the BAL sample from the volunteer.
