# Supplementary material for: Lung mucosal and systemic responses at single-cell resolution in an aerosolized Mycobacterium bovis BCG human challenge model
Source: Cell Rep Med. 2026 May 21;7(6):102830. doi: 10.1016/j.xcrm.2026.102830 (PMC13293970; doi:10.1016/j.xcrm.2026.102830)
Supplement: Table S2. Demographic data, related to Figure 1 and STAR Methods [file mmc3.xlsx]

## Sheet: Sheet1
Table S2. Demographic data, related to Figure 1 and STAR Methods.
		BCG total (n=18)	Saline total (n=15)
Age (years)	Mean age (s.d.)	30.9 (10.2)	27.4 (7.0)
	Min, Max	19,48	18,46
Sex	Male (%)	2 (11.1)	7 (46.7)
	Female (%)	16 (88.9)	8 (53.3)
Self-identified ethnicity	Caucasian (%)	17 (94.4)	14 (93.3)
	Asian-Chinese (%)	1 (6.6)	0 (0)
	Asian (%)	0 (0)	1 (6.7)
