# Supplementary material for: Lung mucosal and systemic responses at single-cell resolution in an aerosolized Mycobacterium bovis BCG human challenge model
Source: Cell Rep Med. 2026 May 21;7(6):102830. doi: 10.1016/j.xcrm.2026.102830 (PMC13293970; doi:10.1016/j.xcrm.2026.102830)
Supplement: Table S3. Gene signatures specifically induced by IFN-β and IFN-γ in human monocyte-derived macrophages, related to Figure 2 [file mmc4.xlsx]

## Sheet: Sheet1
Table S3. Gene signature specifically induced by IFN-β and IFN-γ in human monocyte-derived macrophages, related to Figure 2.
IFN-β signature	IFN-γ signature
KLF6	P2RX7
IFI35	APOL4
DDX58	PLAAT4
DHX58	IL18BP
IFIH1	CXCL9
IFIT3	FCGR1A
IFIT2	GBP5
TNFSF10	C1QB
CCR7	HLA-DQB1
APOBEC3A	CIITA
EPSTI1	HLA-DMA
RSAD2	HLA-DRA
OASL	UBD
IL1RN	HLA-DPB1
HERC5	HLA-DPA1
ISG20	OR2I1P
NUPR1
USP18
IFIT1
ISG15
APOBEC3G
