# Supplementary material for: Lung mucosal and systemic responses at single-cell resolution in an aerosolized Mycobacterium bovis BCG human challenge model
Source: Cell Rep Med. 2026 May 21;7(6):102830. doi: 10.1016/j.xcrm.2026.102830 (PMC13293970; doi:10.1016/j.xcrm.2026.102830)
Supplement: Table S4. Marker genes of AMs expressing IFN-induced genes in the NHP dataset, a cell population enriched in NHPs, with active TB compared to NHPs with latent M.tb infection and non-infected controls, related to Figure 2 [file mmc5.xlsx]

## Sheet: Alv IFN signature
Table S4. Marker genes of AMs expressing IFN-induced genes in the NHP dataset, a cell population enriched in NHPs with active TB compared to NHPs with latent M.tb infection and non-infected controls, related to Figure 2.
Gene_ID	avg_logFC	pct.1	pct.2	p_val_adj
IDO1	4.2642	0.934	0.103	0
LOC114673210	4.02513	0.206	0.157	0.00157
MAMU-A	3.67939	0.933	0.208	0
CXCL9	3.6047	0.46	0.01	0
S100A8	3.36686	0.395	0.233	7.25e-53
PLAAT4	3.36218	0.938	0.377	0
CXCL11	3.25821	0.5	0.005	0
S100A9	3.01434	0.318	0.238	1.24e-13
RGS2	2.82246	0.897	0.244	0
LOC694538	2.79793	0.925	0.258	0
WARS	2.62594	0.926	0.342	0
IFI27	2.55716	0.813	0.177	0
CALHM6	2.4829	0.829	0.045	0
VCAN	2.36751	0.53	0.281	5.8e-113
APOL2	2.35013	0.839	0.134	0
LOC694372	2.30162	0.819	0.205	0
EREG	2.15594	0.49	0.254	6.65e-119
IL1RN	2.11957	0.576	0.264	3.38e-180
MARCKS	2.04182	0.892	0.343	0
HIF1A	2.03661	0.974	0.655	0
APOBEC3A	2.0283	0.552	0.119	0
MT2A	2.00139	0.944	0.846	6.61e-177
GIMAP4	1.95244	0.885	0.211	0
ADAMDEC1	1.92434	0.48	0.189	2.89e-162
APOL6	1.91765	0.886	0.091	0
LOC712405	1.89863	0.407	0.04	0
SOD2	1.89804	0.995	0.876	0
TIMP1	1.89256	0.661	0.217	1.81e-292
G0S2	1.88596	0.878	0.844	2.47e-135
FYB1	1.87942	0.872	0.204	0
C1QA	1.86326	0.563	0.441	2.69e-64
BCL2L11	1.86171	0.777	0.211	0
AREG	1.83577	0.405	0.206	5.71e-79
PSME2	1.80191	0.975	0.738	0
PPA1	1.79636	0.824	0.376	0
STAT1	1.79533	0.925	0.393	0
IRF1	1.77416	0.875	0.421	0
INSIG1	1.76908	0.811	0.372	0
GPR183	1.73751	0.792	0.393	7.44e-259
ZFP36	1.71943	0.968	0.762	0
RGS1	1.70201	0.59	0.111	0
ZFP36L1	1.6975	0.788	0.318	0
SLC2A3	1.69058	0.665	0.089	0
VEGFA	1.66259	0.592	0.096	0
PLEK	1.64931	0.854	0.677	1.43e-120
PSMB9	1.60948	0.949	0.64	0
GK	1.57475	0.788	0.409	3.11e-278
SLAMF7	1.57228	0.619	0.08	0
NR4A2	1.54344	0.722	0.199	0
C3	1.53582	0.523	0.092	0
RNASE6	1.52942	0.945	0.693	0
NR4A3	1.52261	0.698	0.302	1.12e-267
LOC697689	1.52092	0.865	0.349	0
PDE4B	1.5167	0.774	0.107	0
LAP3	1.50658	0.969	0.806	0
FOS	1.50301	0.643	0.192	0
GPR65	1.49411	0.831	0.4	0
DUSP1	1.48958	0.956	0.777	0
BIRC3	1.46649	0.563	0.16	0
SUCNR1	1.44622	0.669	0.276	8.63e-277
JAK2	1.42734	0.828	0.254	0
PLAC8	1.42561	0.947	0.839	1.49e-212
SRGN	1.41485	0.998	0.976	0
ANKRD22	1.3819	0.576	0.025	0
C1QC	1.34521	0.52	0.462	8.42e-32
TNFAIP3	1.3447	0.766	0.382	1.42e-249
PSME1	1.34318	0.956	0.776	0
MT1M	1.32507	0.693	0.357	1.12e-175
BCL2A1	1.32254	0.938	0.81	1.38e-200
LOC100426537	1.32031	0.36	0.058	3.18e-300
FGL2	1.3201	0.826	0.436	7.16e-296
NFKBIZ	1.31123	0.766	0.348	1.7e-263
LOC694684	1.29026	0.713	0.105	0
SNX10	1.28772	0.866	0.633	4.86e-224
TNFSF13B	1.28402	0.875	0.477	0
EPSTI1	1.27589	0.782	0.185	0
PNRC1	1.26982	0.945	0.681	3.59e-289
PSMB10	1.26815	0.892	0.447	0
NFKBIA	1.26348	0.895	0.761	3.1e-113
NFIL3	1.25635	0.786	0.396	3.31e-274
LYZ	1.25028	0.913	0.737	3.66e-240
CLEC2B	1.24671	0.814	0.402	6.46e-298
SERPINB10	1.2429	0.445	0.045	0
UBE2L6	1.23989	0.836	0.307	0
CTSH	1.23298	0.908	0.723	1.42e-258
ATP13A3	1.23284	0.894	0.651	8.85e-184
GLUL	1.22452	0.929	0.809	1.5e-195
CP	1.21627	0.346	0.011	0
UBD	1.21066	0.103	0.004	1.77e-198
TNFAIP2	1.21038	0.719	0.35	2.35e-221
OSM	1.20149	0.593	0.271	1.78e-171
MNDA	1.20018	0.955	0.78	2.39e-234
FCGR3	1.19786	0.8	0.55	2.38e-207
GNA13	1.19448	0.842	0.322	0
NLRP3	1.18869	0.518	0.068	0
PRDM1	1.18372	0.495	0.076	0
NUB1	1.17307	0.787	0.329	0
MAMU-DPB	1.17147	0.935	0.863	1.81e-232
MYOF	1.16709	0.803	0.31	0
PTGS2	1.16024	0.334	0.04	0
RNF19B	1.15876	0.648	0.178	0
PLA2G2D	1.15396	0.251	0.086	2.57e-84
MX2	1.15255	0.727	0.15	0
LOC114674108	1.14791	0.922	0.707	2.19e-252
NAMPT	1.13683	0.788	0.325	0
CARD16	1.13597	0.945	0.782	8.63e-292
SECTM1	1.13454	0.65	0.018	0
SERPING1	1.13261	0.527	0.027	0
PSMB8	1.12801	0.946	0.726	0
LAT2	1.117	0.758	0.114	0
LOC114676200	1.11621	0.649	0.256	3.46e-255
SCN1B	1.10891	0.718	0.182	0
FCGR2A	1.10006	0.563	0.083	0
ISG20	1.09807	0.656	0.362	5.07e-128
C1QB	1.09677	0.548	0.593	6.1e-07
LOC109910387	1.0959	1	0.999	0.00378
DNMT1	1.0942	0.781	0.372	3.77e-301
ISG15	1.08194	0.482	0.192	4.23e-126
SERPINB9	1.08055	0.686	0.223	0
IL18BP	1.07914	0.654	0.12	0
RNF213	1.07602	0.875	0.494	7.31e-290
CDKN1B	1.07315	0.599	0.101	0
CREM	1.07134	0.807	0.424	3.69e-224
LOC114674534	1.06802	0.99	0.981	2.16e-38
DUSP2	1.06612	0.45	0.087	0
LCP1	1.06524	0.982	0.87	1.55e-250
LOC114678838	1.05893	0.257	0.02	0
GADD45B	1.05881	0.746	0.374	1.91e-210
GBP3	1.05873	0.56	0.085	0
GCH1	1.05096	0.561	0.047	0
FOSL2	1.04917	0.702	0.266	1.84e-301
IL1B	1.04603	0.464	0.267	2.93e-72
NINJ1	1.04035	0.841	0.543	2.34e-216
JARID2	1.038	0.708	0.26	0
PTPRE	1.02643	0.729	0.216	0
IFNGR2	1.02564	0.837	0.426	8.71999999999999e-279
JUNB	1.01977	0.92	0.75	2.23e-160
CD38	1.0195	0.481	0.015	0
BTG1	1.018	0.932	0.812	8.32e-118
PLBD1	1.01595	0.647	0.356	1.6e-100
FNBP1	1.01206	0.883	0.544	4.41e-289
LPAR6	1.01073	0.58	0.065	0
SMAP2	1.00314	0.804	0.43	7.44e-259
GZF1	0.999438	0.569	0.184	1.55e-262
IRF7	0.997146	0.596	0.093	0
RGS10	0.989289	0.696	0.301	2.07e-251
MEF2C	0.987882	0.621	0.208	1.79e-270
MPEG1	0.981605	0.916	0.796	4.37e-182
SERP1	0.980617	0.962	0.854	2.16e-225
CASP12	0.975446	0.696	0.222	0
CD274	0.975001	0.485	0.036	0
CFP	0.971689	0.566	0.184	7.18e-230
CPVL	0.970059	0.895	0.46	1.23e-279
SAMD9L	0.968265	0.785	0.344	0
XRN1	0.967945	0.746	0.266	0
VMP1	0.965656	0.831	0.517	3.22e-205
PELI1	0.964362	0.686	0.346	8.57e-180
MARCH1	0.95998	0.752	0.328	5.29e-294
LOC695158	0.959351	0.55	0.044	0
SERPINB1	0.957515	0.932	0.822	1.29e-93
CCNL1	0.95291	0.889	0.687	4.86e-140
CD84	0.950931	0.627	0.231	4.28e-260
TLR2	0.949392	0.835	0.482	3.92e-235
IL2RA	0.939616	0.273	0.03	0
MT1E	0.938481	0.64	0.358	6.38e-123
PTGER4	0.936028	0.636	0.33	1.18e-166
PLXNC1	0.932858	0.624	0.11	0
PMAIP1	0.932323	0.638	0.311	1.12e-151
CTSC	0.919042	0.649	0.693	1.59e-12
ATP6V0A1	0.917734	0.819	0.476	2.75e-240
PTPN2	0.91517	0.8	0.439	8.75999999999999e-224
FKBP5	0.90813	0.694	0.238	0
CXCL10	0.906859	0.341	0.004	0
ALDH1A1	0.905617	0.771	0.628	2.77e-114
LOC114672574	0.903833	0.676	0.285	1.76e-236
CDKN1A	0.903706	0.824	0.441	4.5e-212
TAP1	0.898763	0.684	0.217	0
RPS24	0.895637	0.974	0.957	2.88e-232
TNFRSF1B	0.888008	0.835	0.628	3.99e-103
SLAMF8	0.88691	0.548	0.031	0
ERO1A	0.885135	0.66	0.168	0
LOC107000213	0.879161	0.515	0.196	3.98e-177
NRARP	0.877823	0.293	0.025	0
CST3	0.870141	0.852	0.545	1.11e-209
CTSS	0.868859	0.982	0.927	8.19e-179
DPYSL2	0.854174	0.831	0.472	3.66e-243
SPHK1	0.853966	0.458	0.077	0
VAMP5	0.853549	0.885	0.667	1.2e-169
IFIT2	0.851718	0.413	0.201	1.87e-82
ARL5B	0.847104	0.491	0.084	0
TFEC	0.845403	0.71	0.366	2.38e-220
MT1X	0.845075	0.359	0.149	1.39e-82
ACSL1	0.845032	0.606	0.288	1.7e-158
MTHFD2	0.839608	0.846	0.592	4.77e-147
LOC114680279	0.83732	0.427	0.062	0
LOC106993196	0.837245	0.984	0.94	3.9e-167
SGK1	0.835775	0.626	0.439	9.91e-69
SMPDL3A	0.83413	0.699	0.474	5.79e-133
LILRB1	0.833639	0.542	0.161	3.67e-263
LOC716161	0.833586	0.968	0.836	4.55e-158
PSTPIP1	0.831757	0.458	0.034	0
PRCP	0.830825	0.796	0.519	4.66e-198
TNFAIP8	0.824736	0.636	0.304	3.9e-173
LOC704083	0.824428	0.78	0.229	8.07e-289
ATG3	0.815678	0.888	0.672	1.07e-187
DPYD	0.814682	0.761	0.4	3.92e-211
ODF3B	0.812969	0.839	0.515	7.49e-185
PTP4A1	0.812021	0.796	0.493	3.75e-172
TUT7	0.8114	0.685	0.361	4.76e-167
SLC8A1	0.811195	0.683	0.217	0
CORO1A	0.81119	0.669	0.284	2.27e-208
LOC703700	0.809345	0.696	0.332	1.8e-229
COTL1	0.80932	0.955	0.861	2.25e-177
TBC1D9	0.801792	0.592	0.219	1.12e-227
PLEKHO1	0.798983	0.77	0.393	1.87e-219
CUL1	0.798412	0.686	0.313	3.49e-219
CCL4L1	0.798108	0.166	0.057	9.93e-48
EPB41L3	0.796096	0.635	0.164	0
CEBPD	0.788716	0.485	0.176	1.06e-165
TFRC	0.788469	0.558	0.288	1.77e-115
SLC25A37	0.785264	0.483	0.238	4.64e-108
ZNF267	0.780917	0.672	0.305	4.51e-192
CSGALNACT2	0.779314	0.791	0.493	1.75e-159
STAT3	0.777954	0.765	0.4	2.97e-215
PSTPIP2	0.773739	0.626	0.24	6.05e-235
CXHXorf21	0.773664	0.477	0.093	0
SAMHD1	0.77228	0.901	0.659	6.17e-174
SKAP2	0.769538	0.947	0.78	1.91e-195
PIK3AP1	0.768831	0.577	0.198	1.54e-244
HMGN1	0.767704	0.812	0.583	2.3e-139
HSPH1	0.765875	0.702	0.55	7.23e-53
AIF1	0.762166	0.969	0.934	2e-175
SPATA13	0.755912	0.535	0.224	5.54e-151
TNFSF10	0.755369	0.386	0.021	0
SAMD4A	0.754015	0.537	0.125	0
F13A1	0.750973	0.487	0.17	3.3e-190
BCL6	0.750206	0.519	0.195	5.31e-185
CASP4	0.747932	0.681	0.335	6.8e-194
IRF2BP2	0.747398	0.744	0.398	3.16e-185
CFLAR	0.744182	0.602	0.18	0
C19H19orf38	0.743797	0.632	0.268	2.34e-211
SCIMP	0.743583	0.63	0.224	2.07e-251
FCGR2B	0.739012	0.735	0.396	5.72e-145
PTPN1	0.737739	0.792	0.54	3.74e-135
NEURL3	0.732024	0.266	0.046	7.91e-205
APOL4	0.729401	0.43	0.047	0
CEP170	0.729126	0.743	0.436	4.28e-168
MAP4K4	0.728749	0.48	0.193	1.04e-139
RIPK2	0.723746	0.654	0.342	4.16e-149
SOCS1	0.720459	0.437	0.087	0
LSP1	0.719493	0.661	0.277	7e-178
VMO1	0.718371	0.783	0.535	1.43e-88
SQOR	0.711909	0.715	0.336	1.58e-212
PLD3	0.710667	0.709	0.408	1.31e-145
MBNL1	0.709599	0.918	0.755	5.06e-139
IL13RA1	0.70951	0.809	0.531	4.95e-163
CYBRD1	0.709231	0.555	0.108	0
ATP8	0.709004	0.754	0.535	7.34e-109
AOAH	0.708328	0.533	0.179	2.02e-213
CLEC7A	0.707351	0.778	0.62	2.28e-76
MAMU-DPA	0.707157	0.494	0.237	1.38e-101
ETNK1	0.705872	0.621	0.291	5.18e-175
PFKFB3	0.70525	0.571	0.262	2.5e-154
RPS29	0.704853	0.982	0.983	1.67e-215
ATOX1	0.703361	0.971	0.917	5.33e-124
LITAF	0.702062	0.84	0.663	8.2e-125
EMILIN2	0.701887	0.728	0.462	1.45e-115
TRA2A	0.701412	0.915	0.758	1.08e-109
LOC114676051	0.699957	0.479	0.048	0
JMY	0.699874	0.386	0.101	1.23e-198
LCP2	0.69937	0.682	0.306	1.51e-214
S100P	0.6988	0.327	0.165	7.18e-56
CTSL	0.698034	0.612	0.594	1.32e-07
SLC39A8	0.695476	0.341	0.068	1.23e-233
MFSD1	0.695209	0.739	0.501	5.92e-132
CASP5	0.691208	0.513	0.154	9.37e-252
CALM3	0.691191	0.696	0.36	2.32e-176
SIK1	0.690345	0.527	0.12	0
PTMA	0.690139	0.98	0.958	1.08e-128
SIGLEC14	0.687634	0.499	0.06	0
KCTD12	0.685552	0.79	0.587	4.93e-109
GUK1	0.684961	0.793	0.516	1.17e-147
TPM4	0.683615	0.727	0.405	7.83e-167
LOC106999328	0.683447	0.342	0.014	0
TENT5A	0.681206	0.411	0.14	8.33e-151
B2M	0.675177	1	1	0
LPCAT2	0.674952	0.484	0.117	1.52e-291
RPL14	0.67272	0.923	0.875	1.76e-91
ATP6V1B2	0.672069	0.831	0.611	5.12e-128
PER1	0.672026	0.592	0.211	4.63e-221
NBN	0.66801	0.61	0.293	4.29e-156
TAGAP	0.667253	0.396	0.039	0
ELL2	0.665418	0.662	0.449	1.58e-76
IGFLR1	0.664789	0.633	0.209	2.1e-272
CALCOCO2	0.664659	0.627	0.286	3.28e-176
NCF1	0.664598	0.854	0.667	3.21e-81
ETV6	0.662332	0.637	0.272	1.28e-199
CLEC10A	0.661948	0.347	0.015	0
DRAM1	0.661817	0.579	0.282	9.28e-143
SCIN	0.659493	0.36	0.006	0
LOC716637	0.658384	0.489	0.133	5.45e-254
IFI30	0.658095	0.988	0.98	6.09e-181
CD40	0.65343	0.443	0.127	9.21e-208
ACTB	0.653275	0.799	0.552	5.59e-128
NR1H3	0.652701	0.331	0.095	7.62e-153
LRRK2	0.652497	0.453	0.181	1.12e-132
GPBP1	0.651102	0.829	0.561	2.09e-135
MX1	0.649438	0.768	0.42	3.97e-144
GAPDH	0.649396	0.98	0.958	3.81e-101
GEM	0.648808	0.268	0.05	4.62e-187
IL10RA	0.648797	0.729	0.368	2.74e-176
NDRG1	0.647268	0.504	0.261	8.76e-83
LOC706568	0.644958	0.766	0.517	5.29e-126
IFIT3	0.644363	0.351	0.231	1.55e-22
NMI	0.642051	0.739	0.455	1.73e-142
MOB1A	0.641353	0.97	0.858	5.87e-162
DMXL2	0.639801	0.666	0.405	1.07e-111
ID2	0.638452	0.743	0.594	1.32e-45
BAZ1A	0.635725	0.902	0.715	1.08e-108
PIM3	0.634552	0.621	0.372	2.84e-91
GIMAP1	0.6342	0.552	0.178	1.54e-247
CD33	0.631022	0.299	0.011	0
C9orf72	0.628093	0.597	0.285	1.64e-142
PMP22	0.627376	0.354	0.05	0
NAIP	0.623893	0.366	0.015	0
AFF1	0.62192	0.601	0.26	2.26e-170
JAML	0.615482	0.457	0.091	7.98e-302
ZNF331	0.615026	0.314	0.082	6.36e-151
DHRS9	0.615001	0.351	0.016	0
KDM7A	0.614268	0.538	0.164	9.09e-241
HNRNPA3	0.614255	0.885	0.712	3.27e-118
VPS13C	0.613209	0.847	0.652	4.9e-107
DNAJB1	0.61302	0.507	0.407	3.79e-13
LOC106993773	0.61207	0.357	0.047	0
SP110	0.607015	0.712	0.408	7.02e-132
RAB8B	0.606858	0.636	0.291	7.81e-179
CHD1	0.603547	0.713	0.474	4.7e-84
RBPJ	0.602316	0.844	0.638	7.61e-114
RIPOR2	0.602182	0.213	0.045	4.25e-130
LOC106996627	0.598146	0.943	0.862	1.18e-119
IER3	0.597954	0.453	0.183	1.09e-118
SAT1	0.595587	0.995	0.99	1.39e-75
ITGA4	0.595069	0.601	0.253	5.48e-176
TREM2	0.592814	0.493	0.143	3.81e-208
TMSB10	0.592708	0.998	1	9.72e-241
TLR4	0.590172	0.819	0.65	1.12e-89
CXCL14	0.583282	0.141	0.014	5.03e-166
USP15	0.582942	0.786	0.519	6.03e-113
PRMT9	0.582115	0.442	0.179	2.85e-122
JAK1	0.581891	0.866	0.652	8.81e-122
LOC700815	0.581046	0.305	0.03	0
AIM2	0.580303	0.753	0.491	4.73e-100
CSF2RB	0.577507	0.712	0.455	3.1e-100
SLC1A3	0.576381	0.316	0.07	1.46e-198
GABARAPL1	0.574199	0.463	0.189	2.24e-126
INHBA	0.569227	0.109	0.052	5.84e-14
CAMK2D	0.567729	0.535	0.22	7.42e-166
PLAU	0.566572	0.417	0.291	9.59e-29
LOC694580	0.566456	0.67	0.496	4.2e-55
DDIT4	0.566381	0.537	0.277	2.61e-92
LIMD2	0.565735	0.426	0.062	0
ACSL4	0.564301	0.746	0.514	1.35e-82
CSF3R	0.56353	0.36	0.065	3.32e-266
TRPM2	0.561224	0.454	0.12	2.57e-235
SEMA4A	0.557666	0.67	0.346	1.43e-140
KLF6	0.557424	0.839	0.79	6.54e-26
PNPLA8	0.557235	0.583	0.323	1.58e-92
PTPRC	0.555774	0.974	0.894	5.72e-100
UBC	0.554127	0.995	0.984	1.58e-90
DOCK10	0.553864	0.543	0.177	1.81e-219
ZEB2	0.552966	0.805	0.646	3.51e-77
SH3KBP1	0.552147	0.603	0.265	1e-163
EPS8	0.550995	0.437	0.08	0
NCOA3	0.550926	0.667	0.405	9.35e-92
TIFA	0.550042	0.277	0.017	0
CELF2	0.549093	0.757	0.499	4.08e-99
ST3GAL5	0.548129	0.469	0.106	3.57e-299
GIMAP7	0.547191	0.407	0.062	0
TNFAIP6	0.545266	0.158	0.043	2.71e-67
HSPA5	0.544382	0.922	0.88	4.58e-32
CYBB	0.543186	0.968	0.896	9.68e-86
EVI2A	0.542836	0.604	0.256	9.55e-163
TLN1	0.540715	0.929	0.791	6.9e-112
FAM49B	0.533365	0.835	0.642	7.26e-93
RSRC2	0.533351	0.733	0.496	1.71e-96
LOC708686	0.533058	0.512	0.227	5.07e-118
TXNIP	0.532727	0.656	0.542	1.2e-29
PKIB	0.530901	0.537	0.35	3.36e-49
KCNMA1	0.530681	0.334	0.003	0
TAF7	0.530292	0.61	0.291	1.62e-134
RILPL2	0.529161	0.832	0.693	1.99e-58
LOC114669724	0.528314	0.441	0.201	1.16e-95
GLA	0.527922	0.608	0.365	6.99e-91
YTHDC1	0.527544	0.686	0.487	8.01e-57
HSPA1A	0.526907	0.267	0.085	4.52e-91
PTEN	0.524654	0.596	0.295	1.4e-128
HCST	0.524229	0.666	0.376	4.11e-107
WAS	0.523805	0.698	0.44	3.61e-97
HERPUD1	0.523126	0.849	0.772	1.75e-34
OXSR1	0.522259	0.527	0.297	1.95e-79
NFKB1	0.521811	0.673	0.451	2.74e-65
GPNMB	0.518954	0.532	0.874	6.76e-28
OASL	0.518111	0.475	0.265	1.45e-65
REEP5	0.51682	0.826	0.605	1.98e-111
PITPNA	0.516052	0.762	0.523	9.27e-95
PARP14	0.514812	0.573	0.295	1.23e-107
CCND1	0.513638	0.264	0.017	0
GPR141	0.513236	0.35	0.056	9.68999999999999e-302
EFHD2	0.512741	0.932	0.769	3.99e-80
SIAH2	0.512717	0.467	0.165	1.68e-166
HNRNPU	0.512275	0.95	0.835	1.33e-70
PLSCR1	0.511927	0.642	0.462	1.94e-56
GUCY1A1	0.51184	0.309	0.019	0
RCSD1	0.510083	0.421	0.044	0
SNAP23	0.507584	0.606	0.326	2.77e-122
ERBIN	0.507271	0.674	0.413	1.37e-99
GJB2	0.506217	0.188	0.026	4e-168
IER3IP1	0.50541	0.625	0.496	1.16e-38
HSPB1	0.503552	0.251	0.086	1.33e-76
IL4I1	0.503135	0.271	0.048	2.2e-198
LOC718510	0.502961	0.3	0.039	7.95e-299
IFI16	0.502935	0.784	0.582	2.71e-80
CREG1	0.501766	0.725	0.661	1.37e-33
CD93	0.501755	0.528	0.223	2.42e-125
CKS2	0.500859	0.652	0.441	5.26e-60
LOC106993126	0.500396	0.653	0.47	1.45e-55
MAMU-E	0.499897	0.779	0.568	5.57e-102
LOC114680150	0.499831	0.325	0.039	0
ARRDC4	0.498217	0.312	0.035	0
GIMAP6	0.497109	0.411	0.077	0
NR4A1	0.49671	0.41	0.203	9.09e-67
IL15RA	0.494558	0.42	0.084	2.17e-299
LOC107000925	0.494099	0.553	0.359	4.85e-55
LOC698152	0.493993	0.375	0.071	1.12e-267
CHST11	0.493672	0.397	0.061	0
DNPEP	0.493193	0.564	0.26	1.79e-138
SPART	0.493095	0.541	0.334	7.74e-73
SEC14L1	0.491181	0.558	0.247	1.93e-142
AGO2	0.491178	0.533	0.282	7.09e-89
RGS18	0.490454	0.407	0.131	4.34e-154
CD83	0.489672	0.872	0.849	1.25e-20
IGSF6	0.488902	0.832	0.713	3.96e-68
LIMK2	0.488282	0.298	0.222	3.51e-11
LHFPL2	0.487269	0.532	0.359	3.68e-54
IL6R	0.486703	0.62	0.32	1.72e-110
LOC100430627	0.485852	0.218	0.097	2.23e-37
TMPO	0.485487	0.421	0.117	2.62e-196
SEMA4D	0.483469	0.38	0.071	8.22e-273
P2RY13	0.483338	0.423	0.238	1.68e-56
ADAP2	0.481484	0.526	0.241	1.65e-127
ANKRD44	0.480301	0.471	0.181	3.54e-141
SGPL1	0.479276	0.498	0.244	1.4e-98
CD86	0.477009	0.633	0.341	4.44e-106
MAP3K1	0.476721	0.477	0.186	1.2e-138
PRKCB	0.476659	0.445	0.135	3.97e-184
ELK3	0.47515	0.544	0.254	6.4e-120
KMO	0.474889	0.382	0.081	7.74e-251
LOC707383	0.473958	0.662	0.429	4.97e-77
RALGDS	0.47367	0.527	0.254	4.09e-103
RAB20	0.473384	0.557	0.313	4.23e-88
UHMK1	0.473026	0.678	0.471	3.82e-75
HCLS1	0.472736	0.739	0.493	6.22e-89
WTAP	0.472136	0.771	0.642	3.23e-31
MILR1	0.472015	0.448	0.101	1.15e-271
C1H1orf162	0.471959	0.865	0.761	9.44e-63
TSPAN4	0.470064	0.435	0.348	1.73e-17
GRB2	0.467234	0.855	0.713	5.59e-77
NOTCH2	0.467144	0.601	0.345	2.04e-92
RNF144B	0.465687	0.327	0.028	0
FPR3	0.465422	0.328	0.039	0
OAS2	0.464199	0.507	0.205	7.55e-134
CIITA	0.46411	0.453	0.146	2.05e-178
QKI	0.462091	0.885	0.737	1.44e-76
PSMA4	0.460463	0.857	0.701	1.41e-65
RHOQ	0.460336	0.68	0.478	2.38e-63
MEGF9	0.459607	0.419	0.249	2.18e-44
ATP5F1E	0.459316	0.985	0.988	2.05e-159
POU2F2	0.459129	0.269	0.027	0
PLAAT3	0.458745	0.613	0.467	3.83e-37
SLC4A7	0.45773	0.473	0.211	5.29e-110
TGM2	0.457274	0.59	0.392	2.25e-50
PAK2	0.455858	0.909	0.763	3.06e-71
MAMU-A3	0.455396	0.948	0.827	6.98e-87
ADAR	0.455283	0.693	0.436	5.42e-96
UCP2	0.454015	0.808	0.691	1.14e-40
MOSPD2	0.453972	0.523	0.307	3.03e-77
IRF2	0.452808	0.586	0.335	8.8e-94
ZNF703	0.452722	0.261	0.069	3.7e-122
ND6	0.451467	0.672	0.583	1.15e-26
TRAM1	0.450471	0.847	0.696	1.04e-77
ITGAM	0.448695	0.782	0.639	9.61e-42
MYO1F	0.448584	0.573	0.28	5.09e-112
TNS3	0.445893	0.43	0.185	3.14e-107
EZH2	0.445717	0.317	0.091	1.53e-134
FAM49A	0.44525	0.459	0.201	4.41e-108
ZC3HAV1	0.444843	0.323	0.128	1.75e-80
TGFBR1	0.444569	0.63	0.479	1.08e-36
EIF2S2	0.444542	0.822	0.638	4.59e-75
UBE2D1	0.44386	0.547	0.267	3.54e-108
CASS4	0.443702	0.212	0.017	5.26e-285
TMEM120A	0.442238	0.565	0.406	7.2e-37
PDIA6	0.441102	0.706	0.532	3.69e-53
TNIP1	0.440534	0.459	0.23	2.32e-78
ARID5A	0.440207	0.447	0.173	2.71e-125
CMKLR1	0.439638	0.331	0.018	0
CSF1R	0.439557	0.835	0.623	1.91e-94
MEFV	0.438807	0.258	0.055	3.66e-161
TYROBP	0.437982	0.98	0.978	1.48e-95
FAS	0.43783	0.323	0.065	7.2e-211
PRDX6	0.436103	0.778	0.677	1.82e-25
LMNB1	0.43497	0.332	0.05	1.95e-289
LYSMD2	0.434885	0.384	0.132	4.14e-135
DEK	0.434157	0.773	0.582	1.3e-58
H1FX	0.433409	0.543	0.367	1.54e-39
CCNH	0.433052	0.503	0.257	2.38e-86
DDX60L	0.432275	0.477	0.231	1.35e-92
REL	0.431948	0.5	0.38	1.57e-20
SLC15A4	0.431484	0.565	0.334	4.14e-77
SULF2	0.43127	0.377	0.11	3.47e-159
NAP1L1	0.431079	0.788	0.594	9.46e-81
RDX	0.431063	0.608	0.506	6.47e-25
EHD1	0.427828	0.355	0.193	1.03e-46
SP100	0.426907	0.763	0.541	1.16e-73
RGL1	0.426725	0.318	0.043	0
CEP350	0.425514	0.623	0.399	2.07e-68
LOC107000401	0.424784	0.949	0.896	1.05e-77
LOC719667	0.424588	0.297	0.001	0
GLRX	0.423434	0.753	0.586	1.28e-48
IFNGR1	0.423168	0.792	0.608	5.73e-68
NUFIP1	0.422252	0.339	0.236	1.12e-16
SMCHD1	0.421205	0.601	0.379	1.35e-63
PTPRJ	0.420806	0.464	0.18	4.43e-136
LOC106996934	0.419321	0.36	0.061	5.29e-281
ALAS1	0.419047	0.483	0.369	6.94e-21
RPL38	0.418782	0.984	0.972	4.23e-96
CSK	0.417567	0.473	0.2	1.36e-117
N4BP2L1	0.417472	0.37	0.09	4.25e-197
HAVCR2	0.416845	0.308	0.03	0
PLXNB2	0.41609	0.364	0.1	2.59e-159
LPIN2	0.415842	0.586	0.369	6.34e-64
ATP1B1	0.415517	0.412	0.212	2.85e-66
SH3BGRL3	0.414847	0.984	0.971	9.45e-82
CLEC1A	0.414823	0.253	0.035	3.55e-240
BCL2L14	0.413006	0.258	0.01	0
RASA4B	0.411863	0.347	0.039	0
SLC31A2	0.410839	0.53	0.271	6.04e-98
STEAP4	0.410821	0.161	0.004	0
LOC694887	0.410203	0.683	0.483	6.06e-59
RNF130	0.410146	0.868	0.743	1.5e-68
NUCB2	0.409994	0.309	0.089	5.88e-131
PARP9	0.406854	0.438	0.169	8.99e-131
SLC16A6	0.406775	0.295	0.214	2.93e-10
CKLF	0.404629	0.714	0.574	5.83e-37
EVI2B	0.403901	0.61	0.399	4.26e-57
BASP1	0.402513	0.637	0.575	4.86e-10
FBXL5	0.402138	0.546	0.345	1.87e-59
STAT2	0.401765	0.347	0.078	6.39e-206
LYN	0.400733	0.883	0.73	1.17e-46
TBL1XR1	0.400539	0.602	0.378	1.4e-68
LAMP1	0.400445	0.935	0.899	8.46e-37
DTX3L	0.400037	0.578	0.332	2.45e-83
PXN	0.399215	0.361	0.12	3.72e-125
NIN	0.398985	0.633	0.411	3.78e-69
MCL1	0.398624	0.955	0.872	2.86e-47
ZNF281	0.398	0.373	0.212	2.7e-42
XPO1	0.397613	0.591	0.354	9.31e-81
IGFBP7	0.397398	0.261	0.027	1.42e-297
LILRB4	0.397069	0.208	0.049	3.75e-109
SOAT1	0.394541	0.723	0.533	5.36e-56
C1GALT1	0.394304	0.421	0.137	1.91e-154
LOC714964	0.394152	0.882	0.622	5.65e-50
UTRN	0.39412	0.498	0.265	8.61e-77
CAPZA1	0.393741	0.906	0.764	9.56e-55
SSH2	0.393264	0.337	0.105	4.55e-130
LOC714576	0.392881	0.953	0.948	3.34e-10
TET2	0.391189	0.51	0.27	6.97e-75
PDCD1LG2	0.391002	0.314	0.055	1.16e-242
HIPK3	0.390038	0.586	0.345	1.4e-79
DAZAP2	0.389282	0.824	0.642	1.92e-53
PARVG	0.388406	0.575	0.341	3.78e-77
VSIG4	0.387771	0.294	0.175	5.18e-24
GALNT3	0.386755	0.205	0.027	7.35e-195
HMGB1	0.384963	0.912	0.83	7.53e-54
SATB1	0.384826	0.341	0.132	3.43e-84
GPR84	0.384714	0.493	0.376	1.47e-16
RESF1	0.384538	0.425	0.2	2.45e-79
ARL4C	0.384063	0.659	0.376	1.52e-78
ANKRD9	0.383884	0.482	0.225	1.29e-93
PHF11	0.383306	0.562	0.338	2.26e-67
APAF1	0.38321	0.444	0.217	1.12e-80
LOC701920	0.383047	0.39	0.134	6.72e-132
RICTOR	0.382584	0.426	0.196	5.71e-85
LIMS1	0.382221	0.68	0.532	5.55e-35
BLOC1S6	0.381954	0.563	0.342	8.4e-65
HNRNPA2B1	0.381667	0.985	0.928	4.02e-66
RBMS1	0.381401	0.711	0.552	3.67e-46
ARHGAP15	0.381101	0.549	0.32	9.45e-73
DYNLT1	0.380383	0.764	0.598	9.22e-57
NDUFA3	0.379485	0.871	0.765	1.19e-70
MEF2A	0.379465	0.707	0.568	2.02e-40
LOC106993426	0.379452	0.25	0.008	0
LOC114669767	0.379059	0.838	0.69	8.21e-60
PLA2G7	0.378841	0.313	0.148	5.22e-55
PDIA3	0.378359	0.832	0.694	1.56e-56
OGFRL1	0.377849	0.622	0.426	6e-51
FMNL2	0.376895	0.51	0.365	2.87e-37
TREML1	0.376638	0.357	0.112	7.72e-127
MS4A4A	0.373871	0.273	0.026	0
C2CD5	0.373413	0.354	0.079	1.09e-210
FAM91A1	0.373079	0.496	0.267	1.98e-74
LPGAT1	0.372891	0.467	0.222	5.08e-87
ARL5A	0.372684	0.742	0.601	3.51e-41
TMEM140	0.372151	0.325	0.063	6.64e-224
EIF4G3	0.371456	0.357	0.084	2.9e-196
HVCN1	0.371229	0.548	0.442	3.49e-25
TRIM22	0.370791	0.763	0.573	4.18e-53
LENG8	0.370224	0.538	0.357	1.17e-43
PAK1	0.368764	0.496	0.33	4.99e-40
WIPF1	0.368527	0.712	0.549	1.59e-45
AZIN1	0.367929	0.58	0.39	1.74e-44
SPTSSA	0.367855	0.62	0.446	4.31e-42
CRISPLD2	0.367231	0.16	0.007	2.5e-287
ELF1	0.366293	0.817	0.649	3.13e-49
BNIP3L	0.365708	0.36	0.12	2.04e-123
LOC106995258	0.3655	0.233	0.018	0
RPL34	0.365243	0.978	0.99	4.01e-69
ERAP2	0.364402	0.327	0.064	2.03e-220
NABP1	0.364376	0.359	0.205	8.79e-36
AZU1	0.364116	0.206	0.024	4.13e-216
ACTR3	0.364063	0.947	0.862	9.83e-56
MAT2B	0.36384	0.548	0.299	4.05e-81
LOC706971	0.363581	0.206	0.058	8e-90
ACSL3	0.363528	0.357	0.207	1.28e-38
EPS15	0.363435	0.735	0.552	1.68e-55
ABHD17C	0.363027	0.281	0.062	1e-165
PICALM	0.361854	0.755	0.588	6.4e-42
ANP32E	0.361802	0.552	0.333	8.94e-64
CCND2	0.361577	0.202	0.039	2.27e-132
TSPAN3	0.361503	0.384	0.099	1.08e-186
STK4	0.361491	0.69	0.516	6.58e-43
KLHL24	0.361484	0.394	0.173	2.57e-82
SLC2A5	0.361236	0.415	0.281	1.57e-30
NADK	0.360212	0.523	0.318	9.31e-58
CMIP	0.360166	0.709	0.499	3.36e-54
BATF	0.359434	0.354	0.094	2.94e-168
ASCC3	0.359052	0.477	0.243	7.82e-80
SEC61G	0.359046	0.917	0.831	7.16e-37
GIMAP8	0.358703	0.281	0.013	0
LOC697280	0.358304	0.367	0.097	1.08e-177
CDK11B	0.357338	0.556	0.335	9.26e-62
ATP5ME	0.356792	0.926	0.854	5.7e-59
IL33	0.355311	0.138	0.016	4.59e-141
BHLHE40	0.355129	0.729	0.707	0.00011
HSP90B1	0.354587	0.916	0.865	1.79e-21
CKAP4	0.354516	0.425	0.189	7.27e-93
IFNAR2	0.353507	0.69	0.504	7.19e-53
LOC114669856	0.353213	0.178	0.042	3.06e-91
DSE	0.353114	0.325	0.04	0
LCOR	0.352886	0.543	0.331	5.12e-57
RALB	0.352012	0.583	0.403	1e-41
BMP2K	0.35194	0.46	0.249	1.31e-65
ERV3-1	0.351415	0.461	0.251	3.23e-57
TRA2B	0.351378	0.802	0.639	2.68e-40
HNRNPF	0.35134	0.893	0.757	8.9e-53
SLIRP	0.351254	0.875	0.791	2.56e-58
ATF7IP	0.351152	0.457	0.269	4.79e-46
NUAK2	0.350415	0.291	0.083	8.75e-123
IFIH1	0.350388	0.377	0.177	5.07e-67
CPPED1	0.350189	0.411	0.192	4.36e-79
NDUFV3	0.350156	0.744	0.56	2.92e-60
C6H5orf56	0.349994	0.375	0.145	3.86e-105
RASSF2	0.34952	0.386	0.124	7.49e-134
TOP1	0.349293	0.882	0.752	3.19e-43
PRPF4B	0.348822	0.797	0.638	7.02e-48
IDH2	0.347274	0.532	0.281	6.65e-79
CD300A	0.347266	0.36	0.099	3.15e-165
HK2	0.347228	0.447	0.27	3.36e-46
HSBP1	0.346719	0.926	0.848	1.39e-42
ZNF292	0.346666	0.48	0.29	2.15e-46
HSPD1	0.346618	0.762	0.707	0.000332
SEC24D	0.346561	0.42	0.175	1.3e-102
SYK	0.346208	0.563	0.356	1.43e-58
RPS26	0.345847	0.99	0.995	7.52e-69
NEDD9	0.345388	0.58	0.516	3.08e-07
RPS25	0.345345	0.907	0.876	4.24e-42
RHOU	0.345017	0.231	0.024	2.06e-265
RPL26	0.344902	0.915	0.862	8.36e-44
ABCA1	0.344886	0.514	0.377	1.36e-20
GOLGA4	0.344401	0.728	0.554	3.1e-39
RNF149	0.343697	0.889	0.795	1.85e-23
SERPINB2	0.342229	0.108	0.033	4.02e-35
PCBP1	0.341935	0.934	0.825	5e-47
LOC106998757	0.341613	0.238	0.003	0
TPM3	0.341591	0.979	0.88	1.01e-50
GALC	0.341387	0.309	0.086	7.24e-135
IL3RA	0.339896	0.278	0.064	2.2e-158
LOC704341	0.339644	0.384	0.144	5.99e-109
LOC114673087	0.338843	0.186	0.027	2.19e-159
CD5L	0.338792	0.108	0.015	3.74e-92
ST3GAL1	0.338769	0.504	0.311	4.7e-51
IFI44	0.338738	0.463	0.26	1.15e-55
PDE4D	0.33823	0.176	0.025	4.73e-157
GPR35	0.338029	0.204	0.011	0
TMEM51	0.337682	0.507	0.31	8.29e-55
SEPTIN2	0.337658	0.806	0.662	2.13e-46
DEGS1	0.337536	0.57	0.315	8.87e-83
PTBP3	0.337326	0.834	0.676	1.72e-42
SLC9A9	0.336875	0.277	0.038	6.82e-252
ABI1	0.336803	0.742	0.604	2.1e-41
SYN1	0.336686	0.147	0.015	1.13e-164
HNRNPD	0.336662	0.776	0.587	1.18e-46
DAPP1	0.336375	0.349	0.156	2.21e-70
YTHDC2	0.336267	0.374	0.184	1e-56
PURB	0.335733	0.563	0.383	5.14e-39
ALCAM	0.335595	0.601	0.417	1.91e-43
SMARCA5	0.335534	0.823	0.66	7.22e-39
TOP2B	0.334335	0.55	0.336	2.07e-58
TCF4	0.333557	0.457	0.316	2.06e-29
DYSF	0.333469	0.181	0	0
HRH2	0.332746	0.241	0.006	0
SRPRA	0.332167	0.574	0.363	5.44e-58
FAM241A	0.331854	0.342	0.166	1.47e-55
BIN1	0.331376	0.384	0.107	6.91e-161
ST8SIA4	0.330608	0.229	0.018	0
LYST	0.330232	0.49	0.306	1.02e-43
CANX	0.329398	0.883	0.769	3.28e-41
LOC699443	0.328973	0.829	0.711	1.02e-33
MRAS	0.327048	0.393	0.175	2.44e-85
STX7	0.326871	0.664	0.469	2.63e-51
RPL39	0.326843	0.934	0.901	3.94e-44
SDC3	0.326463	0.238	0.021	0
CBX6	0.326142	0.399	0.218	4.04e-49
EPB41L2	0.32591	0.427	0.219	7.44e-68
CHORDC1	0.325618	0.566	0.382	4.01e-42
DDX60	0.325126	0.355	0.138	2.72e-91
NFAT5	0.322932	0.472	0.295	6.04e-39
MAX	0.322735	0.623	0.421	1e-51
EGR3	0.322358	0.177	0.053	1.04e-62
PHF21A	0.322133	0.298	0.104	3.01e-92
NPL	0.32199	0.419	0.242	1.95e-50
MAP1LC3A	0.321879	0.332	0.194	2.41e-33
ESCO1	0.321859	0.6	0.426	4.62e-38
RPS27	0.321565	0.972	0.977	1.24e-49
ATAD2B	0.32003	0.419	0.209	7.07e-65
PJA2	0.319832	0.65	0.467	1.11e-48
DDX58	0.319762	0.344	0.14	2.72e-78
TMOD3	0.319461	0.819	0.668	3.29e-41
SESN3	0.319452	0.359	0.156	2.66e-72
UQCR	0.319064	0.97	0.942	1.77e-46
LOC694064	0.318995	0.382	0.286	5.45e-13
TRIB1	0.318535	0.377	0.255	3.87e-20
ZNF451	0.318439	0.488	0.302	2.79e-45
SYPL1	0.3178	0.449	0.245	8.37e-62
SWAP70	0.317319	0.573	0.373	1.07e-51
MED13L	0.316779	0.503	0.318	2.52e-45
CAVIN1	0.316555	0.155	0.018	3.1e-164
MDM2	0.316319	0.402	0.196	1.21e-64
OTUD4	0.316207	0.43	0.204	6.18e-80
LOC719262	0.316045	0.208	0.052	1.88e-101
APOBEC3G	0.314602	0.452	0.23	1.03e-73
LBR	0.31352	0.406	0.196	3.25e-67
C5H4orf33	0.313327	0.366	0.169	8.98e-67
SLBP	0.313291	0.498	0.307	1.06e-47
HNRNPK	0.313192	0.953	0.861	4.53e-37
SLC18B1	0.313161	0.272	0.09	1.31e-89
GNGT2	0.313	0.308	0.062	8.42e-201
MMP9	0.312715	0.111	0.031	4.23e-42
RAPGEF2	0.312607	0.39	0.231	1.07e-37
ARHGAP25	0.312572	0.315	0.065	7.44e-201
TTYH3	0.311986	0.337	0.097	1.07e-140
LOC703365	0.311825	0.954	0.951	1.73e-32
QPCT	0.311648	0.204	0.048	3.36e-107
CLCN3	0.31157	0.413	0.244	5.8e-40
RNF145	0.311548	0.457	0.23	1.33e-71
GIMAP5	0.311002	0.281	0.023	0
P4HA1	0.310016	0.6	0.461	6.54e-27
FRMD4B	0.30995	0.405	0.213	1.84e-59
RB1	0.309823	0.553	0.34	1.87e-54
TAP2	0.30971	0.421	0.212	6.34e-66
CERS6	0.30959	0.527	0.357	1.56e-37
TNIP2	0.309191	0.481	0.325	2.63e-32
RPL22L1	0.308456	0.881	0.793	4.61e-21
TMEM131	0.308307	0.635	0.455	1.79e-41
PRRC2C	0.30809	0.93	0.827	8.24e-38
RPL11	0.307453	0.98	0.982	4.69e-45
FOXO3	0.306812	0.383	0.247	4.76e-24
IK	0.306486	0.786	0.637	2.65e-37
DENND1B	0.306009	0.609	0.448	8.29e-34
SRP54	0.305826	0.536	0.337	1.61e-54
LACTB	0.304791	0.764	0.602	2.03e-41
MPP1	0.304243	0.587	0.472	9.96e-26
FKBP11	0.304191	0.425	0.247	4.39e-48
ADD3	0.30403	0.239	0.081	1.15e-73
RPS11	0.303831	0.99	0.986	1.38e-48
CUX1	0.303283	0.473	0.268	3.39e-53
ABI3	0.303205	0.307	0.078	2.17e-149
UHRF2	0.30314	0.383	0.161	1.24e-86
APOBEC3C	0.302833	0.361	0.152	1.77e-80
LOC100425941	0.302602	0.227	0.042	2.3e-157
LRP11	0.302587	0.42	0.228	6.75e-55
PHIP	0.302394	0.638	0.491	1.85e-23
XRCC5	0.302357	0.839	0.696	2.38e-41
MAGT1	0.302058	0.592	0.402	1.62e-47
PPP1CC	0.302026	0.713	0.553	2.06e-37
MLXIP	0.301672	0.384	0.205	2.35e-47
CYLD	0.301591	0.521	0.329	3.31e-45
LOC114676795	0.301555	0.168	0.036	2.65e-96
TRAFD1	0.300369	0.365	0.161	1.81e-76
MRPL55	0.300288	0.473	0.351	2.11e-20
PIP4K2A	0.299887	0.579	0.386	7.79e-45
CD2AP	0.2991	0.44	0.243	6.97e-56
SYF2	0.298595	0.739	0.557	6.73e-43
KYNU	0.298419	0.651	0.545	5.76e-19
NRROS	0.298331	0.36	0.15	1e-81
B4GALT1	0.298103	0.654	0.545	3.2e-15
LOC696748	0.298063	0.992	0.99	7.53e-54
SH3BP5	0.297705	0.79	0.717	4.38e-10
ERAP1	0.29765	0.437	0.216	2.31e-72
CSTA	0.297282	0.713	0.58	2.28e-22
NDEL1	0.297234	0.538	0.378	2.04e-31
AKAP2	0.297144	0.208	0.022	1.32e-231
TNFRSF21	0.296849	0.49	0.348	9.12e-32
TSPAN33	0.29615	0.288	0.065	1.97e-151
KIFC1	0.29599	0.211	0.051	2.13e-103
MTHFR	0.295797	0.332	0.148	3.91e-63
DENND3	0.295221	0.234	0.048	3.14e-143
BID	0.294831	0.718	0.57	1.8e-23
CYCS	0.294477	0.659	0.593	1.11e-05
ZNF200	0.294399	0.28	0.124	5.09e-54
MAP3K2	0.293276	0.658	0.516	3.34e-18
DAP	0.292735	0.504	0.316	2.53e-46
PSMA5	0.292144	0.734	0.568	2.69e-38
KIF5B	0.291972	0.882	0.783	2.02e-30
PNISR	0.291907	0.662	0.512	4.24e-27
FAM129A	0.291281	0.483	0.375	1.74e-16
ECM1	0.290701	0.378	0.213	6.76e-38
KLF7	0.290593	0.262	0.12	3.18e-44
IL1R1	0.290235	0.199	0.046	1.73e-103
LOC706715	0.29	0.213	0.009	0
RPL29	0.289856	0.746	0.643	3.85e-23
EVA1B	0.289625	0.439	0.205	4.63e-78
ARAP2	0.289245	0.307	0.09	9.02e-124
DUSP5	0.28886	0.593	0.546	0.00246
SLC2A6	0.288713	0.364	0.218	1.98e-33
LOC100426632	0.288164	0.146	0.062	4.92e-25
ADAM9	0.287916	0.528	0.375	9.94e-35
P2RY6	0.287136	0.244	0.029	1.94e-249
STAT5A	0.287024	0.353	0.195	1.83e-41
IL4R	0.286759	0.384	0.175	1.39e-71
USP6NL	0.286121	0.363	0.17	2.6e-64
TRIM5	0.285184	0.417	0.21	2.52e-62
LOC106994091	0.285062	0.231	0.053	1.96e-124
IRF8	0.284904	0.641	0.565	0.000264
BTN2A2	0.284459	0.312	0.12	1.12e-80
G3BP1	0.284352	0.729	0.619	1.28e-20
ACOD1	0.284231	0.175	0.096	3.63e-14
AP2B1	0.284074	0.587	0.403	2.13e-46
CD53	0.283984	0.896	0.79	9.67e-33
VTI1A	0.283915	0.476	0.302	1.42e-37
NEK7	0.283516	0.39	0.194	2.97e-60
COX7B	0.282159	0.928	0.892	5.04e-29
RASA3	0.282135	0.28	0.03	0
NOD2	0.281852	0.286	0.124	8.07e-55
CEP85L	0.281752	0.307	0.107	4.9e-93
GTF2H5	0.281289	0.832	0.725	1.45e-31
PLEKHA2	0.281198	0.432	0.227	1.79e-61
NECAP1	0.281002	0.351	0.177	2.93e-51
WDR45B	0.280724	0.38	0.25	2.49e-23
RNASE4	0.280252	0.369	0.236	5.38e-24
LOC106993772	0.280206	0.195	0.028	2.74e-172
RAB8A	0.280084	0.593	0.402	1.34e-44
HP1BP3	0.279508	0.743	0.591	5.4e-28
PLA1A	0.278103	0.258	0.055	3.62e-159
SRGAP2	0.278052	0.342	0.132	1.37e-89
SPCS2	0.277668	0.812	0.713	5.23e-27
KCNJ2	0.276814	0.112	0.006	4.62e-185
SLC43A2	0.276729	0.318	0.138	2.6e-62
UVRAG	0.276265	0.417	0.213	9.6e-61
DHX58	0.275802	0.327	0.135	6.47e-73
CCR5	0.275526	0.254	0.032	3.28e-248
MITD1	0.275361	0.553	0.383	1.87e-37
CD48	0.275358	0.909	0.831	3.19e-27
VHL	0.273806	0.438	0.28	3.64e-32
BNIP3	0.27379	0.191	0.094	3e-27
APLP2	0.272835	0.926	0.885	2.9e-15
CNOT6L	0.272318	0.368	0.191	5.86e-50
DOCK8	0.271699	0.673	0.529	7.95e-24
PIK3R1	0.270688	0.485	0.318	1.3e-31
BLVRB	0.270382	0.662	0.595	1.12e-10
HPS5	0.269781	0.457	0.3	4.57e-31
ALDH3A2	0.269731	0.44	0.259	8.06e-46
MTSS1	0.269295	0.414	0.149	8.05e-112
MAPRE2	0.269286	0.465	0.346	1.61e-18
BIN2	0.269274	0.703	0.576	2.91e-26
SNX6	0.269271	0.742	0.629	2.68e-30
HOOK3	0.269192	0.493	0.286	2.39e-53
LOC715912	0.269067	0.325	0.171	5.9e-42
GSDMD	0.268475	0.622	0.47	2.09e-27
PCGF5	0.268337	0.321	0.143	2.79e-60
ADA	0.267511	0.302	0.105	9.67e-93
VRK2	0.267477	0.487	0.339	2.94e-26
ME2	0.266882	0.515	0.331	7.82e-44
KTN1	0.266396	0.88	0.776	1.46e-26
LOC106999151	0.266265	0.49	0.309	4.64e-44
NAPA	0.266215	0.661	0.505	3.43e-30
GDI2	0.266038	0.869	0.731	4.59e-26
RAP2B	0.265701	0.329	0.121	1.35e-90
G6PD	0.265566	0.616	0.462	3.46e-28
LRMP	0.265467	0.252	0.055	1.35e-144
IL21R	0.26546	0.218	0.007	0
SSH1	0.265211	0.3	0.102	3.17e-92
PATL2	0.264956	0.307	0.09	8.48e-122
ASCL2	0.264787	0.264	0.042	5.67e-212
GAS6	0.26473	0.321	0.074	1.25e-162
IL18	0.264321	0.389	0.223	1.77e-39
CHST15	0.264268	0.174	0.02	8.76e-177
SHOC2	0.263409	0.708	0.544	4.84e-28
UBL3	0.26334	0.626	0.467	1.9e-26
NAV1	0.263262	0.381	0.177	5.15e-63
SCARB2	0.262186	0.713	0.679	5.29e-08
CCDC82	0.26182	0.513	0.337	3.24e-37
TCEA1	0.261467	0.706	0.553	9.28e-34
ATP2A2	0.261367	0.656	0.512	5.59e-29
HNRNPH2	0.261089	0.463	0.268	3.4e-47
TFPI2	0.260322	0.113	0.047	3.6e-20
ARRDC3	0.259806	0.35	0.157	1.18e-62
LOC699375	0.259711	0.534	0.345	1.88e-44
ARG2	0.259687	0.135	0.022	1.12e-103
SASH1	0.259673	0.372	0.24	1.49e-25
WIPI1	0.259324	0.264	0.108	1.89e-58
EMB	0.259247	0.577	0.458	6.62e-19
AKAP17A	0.259174	0.457	0.267	6.55e-46
DIAPH2	0.258997	0.592	0.422	2.59e-30
RBM43	0.258766	0.35	0.181	2.7e-51
GABARAP	0.25865	0.987	0.968	2.75e-53
LOC114670528	0.258298	0.446	0.246	8.84e-52
ELK1	0.257924	0.248	0.089	1.99e-69
RERE	0.257903	0.426	0.223	1.06e-57
SBNO2	0.257626	0.299	0.112	1.01e-80
LOC705671	0.257472	0.998	0.999	4.91e-31
ZNF217	0.256879	0.32	0.132	7.39e-72
IFI35	0.256318	0.483	0.284	4.81e-51
OPTN	0.256292	0.536	0.389	6.49e-26
DYNC1I2	0.255495	0.695	0.606	1.44e-19
PIK3CB	0.255377	0.44	0.279	2.11e-32
UBA52	0.255166	0.993	0.996	4.94e-55
XRN2	0.255112	0.694	0.557	4.39e-24
HMGB2	0.254491	0.525	0.351	1.36e-33
C15H9orf78	0.25372	0.43	0.223	1.07e-56
HNRNPC	0.253715	0.823	0.689	5.2e-26
RAD21	0.253576	0.65	0.475	1.13e-31
B4GALT5	0.253517	0.363	0.185	1.31e-47
ZFAND5	0.253358	0.803	0.717	2.33e-11
NUDT3	0.253258	0.479	0.299	4.76e-41
GLDN	0.253212	0.139	0.024	2.13e-98
NDUFC1	0.253172	0.842	0.746	2.66e-26
TALDO1	0.252911	0.919	0.838	4.45e-19
MAP3K3	0.252906	0.37	0.184	1.49e-54
TGFBI	0.252425	0.58	0.505	9.19e-07
TNFRSF1A	0.252339	0.572	0.429	8.86e-23
KMT2C	0.252253	0.736	0.58	7.77e-25
IQGAP2	0.251949	0.47	0.376	4.24e-12
EEF1A1	0.2519	0.887	0.734	7.53e-46
HIVEP3	0.251637	0.241	0.093	9.4e-60
FES	0.251445	0.463	0.302	1.38e-34
MED29	0.251188	0.507	0.322	2.96e-40
TIA1	0.251173	0.389	0.21	1.34e-46
RAB3A	0.250868	0.165	0.03	2.41e-115
SUCO	0.250736	0.364	0.242	5.57e-20
RHOG	0.250679	0.796	0.656	5.1e-25
KLF3	0.250571	0.351	0.178	8.44e-49
ARGLU1	0.250398	0.693	0.544	3.77e-28
SMNDC1	0.250361	0.601	0.432	4.82e-33
ZNF106	0.250361	0.529	0.369	4.69e-32
HM13	0.250223	0.541	0.359	1.26e-39
DENND4A	0.250001	0.56	0.471	1.11e-08
