# Supplementary material for: Lung mucosal and systemic responses at single-cell resolution in an aerosolized Mycobacterium bovis BCG human challenge model
Source: Cell Rep Med. 2026 May 21;7(6):102830. doi: 10.1016/j.xcrm.2026.102830 (PMC13293970; doi:10.1016/j.xcrm.2026.102830)
Supplement: Table S5. Marker genes of activated CD4+ T cells in the NHP dataset, a cell population enriched in NHPs with active TB compared to NHPs with latent M.tb infection and non-infected controls, related to Figure 2 [file mmc6.xlsx]

## Sheet: CD4 activated
Table S5. Marker genes of activated CD4+ T cells in the NHP dataset, a cell population enriched in NHPs with active TB compared to NHPs with latent M.tb infection and non-infected controls, related to Figure 2.
Gene_ID	avg_logFC	pct.1	pct.2	p_val_adj
CCL20	2.02806	0.12	0.019	4.33e-56
PRDM1	1.54032	0.815	0.311	1.15e-223
RGS2	1.41804	0.437	0.154	3.97e-91
IL2RA	1.35601	0.531	0.183	3.5e-119
SLA	1.24237	0.635	0.272	2.29e-124
LST1	1.23838	0.529	0.174	3.48e-138
LOC114676384	1.23442	0.474	0.104	2.36e-192
SLC2A3	1.22355	0.723	0.281	1.63e-166
ZBED2	1.2112	0.498	0.126	1.6e-166
HOPX	1.20142	0.84	0.437	6.42e-152
TFRC	1.16949	0.692	0.268	1.52e-148
BHLHE40	1.15365	0.888	0.428	6.93e-171
HIF1A	1.13811	0.749	0.324	3.92e-139
LOC100426537	1.12956	0.24	0.101	1.99e-31
CD69	1.11519	0.899	0.601	1.62e-88
SLAMF1	1.09932	0.593	0.179	2.14e-169
RBPJ	1.09841	0.721	0.346	1.09e-116
FURIN	1.09581	0.63	0.204	3.92e-164
MAMU-A	1.07113	0.904	0.421	3.32e-161
GLUL	1.06443	0.472	0.145	1.19e-122
EGLN3	1.06364	0.463	0.126	1.81e-139
MTHFD2	1.03143	0.583	0.227	2.87e-114
LTB	1.00512	0.955	0.708	5.58e-112
KLRB1	0.997984	0.663	0.334	5.56e-81
NFKBIA	0.99554	0.822	0.485	2.32e-95
LOC694064	0.993297	0.688	0.298	2.26e-118
SH3BP5	0.985985	0.599	0.232	1.57e-117
CITED2	0.98518	0.418	0.17	2.06e-65
CD40LG	0.984935	0.346	0.066	1.69e-147
LOC694372	0.955942	0.683	0.282	9.15e-119
TNFRSF4	0.950575	0.317	0.072	2.54e-112
IFNG	0.947444	0.353	0.11	3.96e-81
LCP1	0.946618	0.974	0.73	1.11e-136
ZNRF1	0.943598	0.416	0.093	1.65e-157
ICOS	0.92275	0.717	0.368	4.93e-92
RORA	0.914539	0.807	0.466	4.79e-97
LOC704083	0.905512	0.677	0.273	2.08e-118
LTA	0.898449	0.196	0.052	1.92e-54
CD2	0.889389	0.829	0.446	7.34e-118
BIRC3	0.876052	0.76	0.437	2.19e-71
CD4	0.871843	0.445	0.134	1.59e-114
PKIG	0.866133	0.333	0.062	6.14e-146
SERPINB1	0.863778	0.529	0.263	2.78e-57
RAB11FIP1	0.856751	0.558	0.225	1.11e-97
ADAM19	0.844333	0.476	0.145	8.01e-122
SPOCK2	0.843905	0.851	0.526	2.6e-91
CTLA4	0.84289	0.462	0.176	4.78e-81
CTSL	0.842537	0.485	0.177	8.74e-92
APOL6	0.837158	0.586	0.246	1.12e-96
PLAAT4	0.831725	0.818	0.5	1.11e-79
COL5A3	0.828031	0.335	0.068	2.51e-134
LOC106993126	0.822146	0.627	0.255	9.31e-105
RGS1	0.816591	0.69	0.478	4.98e-38
S100A4	0.816145	0.974	0.772	2.6e-98
STAT1	0.791479	0.695	0.347	1.82e-86
CSF1	0.786473	0.417	0.144	1.43e-83
COTL1	0.784089	0.887	0.56	5.85e-96
ABRACL	0.782926	0.858	0.558	2.62e-92
EVI2B	0.770382	0.597	0.265	2.99e-84
GIMAP4	0.75888	0.639	0.3	6.82e-80
TPI1	0.72835	0.866	0.546	1.88e-77
SH3BGRL3	0.725089	0.993	0.928	4.88e-124
LOC114674108	0.719479	0.923	0.605	6.58e-76
LOC100430627	0.717044	0.417	0.31	0.000108
COA1	0.716758	0.62	0.326	6.54e-63
ZNF281	0.714593	0.479	0.201	3.45e-70
MGAT5	0.710505	0.588	0.27	5.81e-76
DUSP16	0.704172	0.42	0.153	7.86e-76
LAT	0.701512	0.872	0.564	6.14e-77
EMB	0.69582	0.505	0.213	1e-72
LOC100426632	0.6948	0.25	0.175	0.00766
CENPF	0.685329	0.675	0.331	3.14e-76
XBP1	0.684489	0.546	0.276	1.08e-54
MAP1LC3A	0.678191	0.363	0.123	6.07e-74
MAF	0.677473	0.51	0.227	6.32e-63
SPINK2	0.676879	0.502	0.243	2.48e-52
C11H12orf57	0.671625	0.88	0.65	3.2e-64
CDKN1B	0.669603	0.584	0.285	3.25e-62
HPGD	0.669311	0.193	0.044	4.19e-65
CLEC2D	0.666989	0.41	0.148	1.93e-76
CMIP	0.660821	0.497	0.22	1.42e-64
PRDX1	0.655874	0.618	0.307	3.3e-64
STK17B	0.649044	0.943	0.766	1.79e-72
HNRNPA3	0.644139	0.839	0.551	1.23e-62
NFAT5	0.638431	0.501	0.225	3.46e-61
PDGFA	0.637257	0.218	0.046	4.29e-79
H1FX	0.633396	0.728	0.444	6.78e-50
UCP2	0.633118	0.743	0.447	6.42e-56
CARD16	0.630779	0.509	0.229	5.87e-66
GIPC2	0.629824	0.276	0.079	7.53e-70
STAT3	0.629107	0.658	0.348	3.28e-60
SYT11	0.62696	0.413	0.135	5.52e-88
BST2	0.626223	0.703	0.395	3.04e-60
APOBEC3G	0.618933	0.482	0.206	1.71e-66
HSPA2	0.615642	0.223	0.055	1.79e-67
CFLAR	0.615588	0.473	0.208	3.37e-62
DUSP5	0.612277	0.758	0.479	1.56e-46
TPM3	0.608976	0.928	0.682	2.25e-68
RASGRP1	0.606991	0.637	0.349	1.55e-52
ADA	0.605923	0.428	0.184	4.11e-58
PAK2	0.600338	0.863	0.567	1.64e-62
PARP8	0.599967	0.604	0.294	3.71e-61
DAPK2	0.593631	0.349	0.11	9.07e-78
RSRC2	0.593359	0.791	0.469	1.22e-60
PKM	0.592804	0.657	0.384	9.25e-46
PFKFB3	0.590921	0.319	0.116	3.41e-55
LAPTM4B	0.588152	0.287	0.067	9.4e-96
DPYSL2	0.586225	0.273	0.08	1.67e-68
ACTB	0.585589	0.625	0.331	5.18e-54
NFATC2	0.583752	0.465	0.207	1.4e-56
IDH2	0.582254	0.519	0.258	2.27e-51
TNFRSF18	0.581089	0.312	0.106	2.09e-60
MOB1A	0.57867	0.723	0.428	3.33e-52
YWHAQ	0.578604	0.578	0.289	2.03e-56
BATF	0.577752	0.517	0.265	3.7e-45
LOC696959	0.576921	0.655	0.393	1.1e-38
RUNX2	0.575964	0.415	0.162	3.71e-64
GPRIN3	0.575592	0.73	0.41	2.78e-57
CLEC2B	0.573931	0.823	0.556	7.04e-46
CD28	0.569073	0.451	0.216	1.27e-45
HSPD1	0.569022	0.661	0.418	1.72e-28
LOC694538	0.566758	0.425	0.198	1.05e-46
LCP2	0.565223	0.616	0.314	2.56e-57
CD3E	0.563482	0.92	0.677	4.31e-62
PPP1R18	0.56203	0.538	0.249	9.4e-62
LOC107000401	0.561858	0.949	0.732	6.99e-59
HERC1	0.561392	0.577	0.298	2.3e-50
AKAP5	0.559694	0.31	0.099	4.97e-68
TOX2	0.559508	0.296	0.079	1.62e-82
PAOX	0.555712	0.281	0.094	3.4e-55
MICOS10	0.555481	0.764	0.471	3.69e-49
LOC716034	0.555194	0.703	0.393	8.22e-54
IL2RG	0.555033	0.836	0.539	4.65e-54
NFKBIZ	0.551804	0.583	0.32	1.4e-42
RAC2	0.551096	0.901	0.656	1.42e-58
VMP1	0.550488	0.479	0.236	6.75e-44
SEC61G	0.549081	0.831	0.568	9.15e-42
CISD3	0.547702	0.529	0.28	2.46e-41
BCL2A1	0.543699	0.581	0.373	1.46e-26
CCR6	0.543169	0.25	0.074	5.84e-59
BCL2L11	0.542478	0.407	0.233	2.55e-24
SAT1	0.541785	0.412	0.297	2.58e-05
SERF2	0.540006	0.974	0.89	9.01e-76
ACTG1	0.539911	0.976	0.891	4.46e-56
PSME2	0.538771	0.729	0.455	6.11e-42
ALDOA	0.536508	0.677	0.444	3.19e-35
TNFAIP3	0.535285	0.816	0.527	1.06e-45
IL18R1	0.534332	0.32	0.121	2.97e-51
HSP90B1	0.533877	0.76	0.539	1.49e-26
CHST11	0.532667	0.465	0.215	2.01e-51
LOC106993196	0.531919	0.701	0.501	3.5e-19
RNF213	0.531738	0.804	0.495	6.61e-57
NFIL3	0.530541	0.314	0.119	2.33e-50
KCNA3	0.527558	0.607	0.331	1.01e-46
IL23R	0.526271	0.277	0.08	3.28e-69
VSIG8	0.523875	0.237	0.091	2.35e-35
CD82	0.52259	0.366	0.138	2.42e-60
ACTR3	0.522097	0.793	0.487	6.89e-47
TNFRSF25	0.520406	0.401	0.174	1.66e-49
EED	0.519957	0.562	0.289	2.15e-46
CTSB	0.519933	0.361	0.15	9.11e-49
MAST4	0.519602	0.308	0.103	8.86e-61
NDUFB1	0.518634	0.741	0.476	1.46e-40
CALHM6	0.516152	0.197	0.045	3.87e-66
DPP4	0.514964	0.357	0.149	6.62e-47
EVL	0.51267	0.779	0.496	6.28e-45
HMGB1	0.512336	0.931	0.672	1.2e-62
UBE2L6	0.511498	0.518	0.248	1.37e-52
GLCCI1	0.510187	0.417	0.19	3.36e-46
TUT7	0.508637	0.525	0.264	7.36e-47
HBS1L	0.506454	0.578	0.306	2.95e-47
FYB1	0.506451	0.857	0.618	1.43e-41
ARL3	0.505309	0.369	0.143	1.48e-57
CD52	0.503925	0.994	0.932	2.08e-48
ADAM23	0.502808	0.366	0.154	4.86e-47
IL26	0.501795	0.119	0.013	9.62e-73
PLSCR1	0.501218	0.361	0.151	5.02e-48
DR1	0.50027	0.429	0.184	4.33e-55
BTG1	0.498979	0.965	0.862	2.2e-39
PTPRC	0.497736	0.993	0.931	1.1e-71
NPDC1	0.49609	0.281	0.082	1.14e-68
CCL4L1	0.494994	0.359	0.2	1.28e-21
ADAM12	0.491835	0.242	0.066	1.05e-63
VDR	0.491638	0.155	0.027	1e-68
LOC106997893	0.490611	0.287	0.202	1.49e-05
CCR5	0.490083	0.409	0.173	1.24e-52
EPS15	0.489888	0.507	0.266	7.24e-41
ATP5F1E	0.489222	0.987	0.929	1.65e-71
ETV7	0.48753	0.207	0.043	7.22e-77
CHD7	0.487524	0.229	0.069	8.14e-53
GIMAP7	0.487006	0.849	0.642	8.58e-38
AKIRIN2	0.486843	0.43	0.18	3.9e-57
CHMP5	0.486168	0.438	0.217	8e-40
HNRNPC	0.484736	0.773	0.512	3.88e-38
ARL5A	0.483281	0.546	0.281	3.52e-45
TP53INP1	0.480967	0.223	0.066	4.47e-51
UBALD2	0.480828	0.442	0.219	1.85e-39
ETS1	0.480105	0.988	0.851	2.97e-59
CD3G	0.480081	0.906	0.696	2e-43
ARL6IP5	0.479749	0.773	0.503	1.29e-40
TMBIM6	0.474544	0.648	0.407	9.24e-34
CERK	0.474507	0.438	0.197	8.37e-49
ISG15	0.473811	0.451	0.218	1.06e-44
TBCA	0.472215	0.453	0.22	1.61e-43
CD3D	0.47201	0.985	0.89	2.26e-54
PICALM	0.471915	0.526	0.264	8.11e-45
FAM49B	0.47096	0.536	0.289	1.28e-38
HIVEP3	0.470618	0.229	0.065	8.13e-58
KDM5B	0.470256	0.231	0.071	1.26e-50
IL21	0.469315	0.109	0.015	1.06e-57
CAPZB	0.469157	0.732	0.455	2.25e-39
LBH	0.468663	0.497	0.262	8.99e-37
LASP1	0.468399	0.457	0.223	2.98e-42
ADAR	0.46734	0.594	0.334	1.04e-38
STX11	0.467013	0.375	0.168	1.38e-41
SMAP1	0.465946	0.55	0.288	1.82e-43
STK17A	0.464096	0.951	0.788	1.57e-46
ARID5B	0.463627	0.533	0.319	9.1e-28
REV3L	0.463604	0.465	0.234	2.64e-40
HNRNPLL	0.463318	0.371	0.155	1.04e-48
ARGLU1	0.463238	0.757	0.476	9.79e-41
CIB1	0.462293	0.677	0.486	2.73e-21
PSMB9	0.461539	0.837	0.583	5.31e-41
GIMAP6	0.460755	0.59	0.33	6.32e-39
TRPS1	0.460008	0.518	0.282	1.02e-34
GADD45A	0.458701	0.38	0.218	1.04e-19
SMNDC1	0.458634	0.557	0.319	2.27e-34
EPSTI1	0.456656	0.391	0.197	1.02e-32
TNFSF13B	0.455831	0.223	0.065	4.04e-53
MSI2	0.455758	0.4	0.195	2e-36
NCF4	0.455596	0.327	0.13	2.48e-47
NEDD8	0.454305	0.725	0.464	9.72e-36
LDHA	0.454112	0.756	0.556	3.11e-21
CALM3	0.453965	0.579	0.317	1.56e-37
RNF19A	0.453518	0.554	0.305	1.61e-37
PTPN2	0.452994	0.527	0.273	1.05e-41
CAPZA1	0.452927	0.802	0.522	2.35e-35
SETD7	0.451178	0.237	0.068	1.66e-57
CLINT1	0.450873	0.535	0.298	9.1e-34
XRN2	0.450644	0.639	0.366	1.76e-38
TBL1XR1	0.448977	0.682	0.4	4.45e-40
LOC114677140	0.448749	0.662	0.533	4.48e-13
SOX5	0.447184	0.182	0.043	9.57e-57
LY96	0.446866	0.223	0.073	1.4e-44
CELF2	0.446453	0.745	0.476	9.97e-32
PRKCH	0.445169	0.599	0.337	7.82e-38
ATP5MG	0.44407	0.915	0.749	4.54e-42
MXD4	0.443653	0.523	0.277	3.96e-38
LOC705671	0.443355	0.998	0.977	1.37e-53
SEC61B	0.441433	0.791	0.556	2.56e-27
ARHGEF6	0.441083	0.484	0.237	1.48e-43
H2AFJ	0.440443	0.62	0.354	6.18e-36
ANP32A	0.440419	0.418	0.199	1.76e-40
EIF4G3	0.438286	0.327	0.141	4.2e-40
SLC39A10	0.437975	0.304	0.133	2.04e-35
PTP4A2	0.437814	0.705	0.435	1.62e-35
WAS	0.437355	0.547	0.307	2.03e-34
SLC15A4	0.43619	0.317	0.138	2.78e-37
FYN	0.435826	0.62	0.361	3.14e-35
ARPC5	0.435406	0.79	0.55	9.48e-32
MSN	0.435202	0.854	0.62	1.66e-33
TRA2B	0.434375	0.793	0.545	6.92e-27
COPZ1	0.433408	0.404	0.184	4.42e-44
ARPC3	0.432544	0.898	0.725	2.14e-34
GPR18	0.431931	0.364	0.153	4.13e-45
ETHE1	0.431797	0.356	0.158	1.05e-40
FAM89B	0.431521	0.347	0.153	1.04e-39
GTF2I	0.430892	0.471	0.239	3.63e-39
S100A11	0.429582	0.86	0.666	2.5e-31
NDUFA3	0.429472	0.74	0.48	1.93e-32
CALCOCO2	0.428703	0.425	0.207	1.27e-38
PDIA6	0.428367	0.488	0.273	1.23e-28
NEK7	0.425565	0.432	0.214	3.79e-38
EVI2A	0.424455	0.523	0.292	3.31e-32
LSM2	0.424303	0.418	0.205	2.98e-36
SH3KBP1	0.424204	0.726	0.472	1.63e-32
OGT	0.424003	0.453	0.245	3.94e-31
PDE4D	0.422268	0.549	0.348	2.68e-22
PSME1	0.421743	0.904	0.726	1.3e-32
ANP32E	0.420774	0.592	0.34	5.9e-33
GEM	0.419203	0.128	0.039	4.79e-27
CD53	0.419083	0.753	0.501	3.52e-31
CDK2AP1	0.41817	0.299	0.118	8.02e-43
MTHFD1	0.418149	0.286	0.116	2.35e-39
PPP2R2B	0.417486	0.301	0.124	2.49e-38
ATXN1	0.416567	0.376	0.171	7.45e-39
STAT5A	0.416174	0.355	0.178	6.46e-29
ANKRD35	0.415388	0.238	0.082	4.86e-44
SET	0.415117	0.83	0.606	1.77e-27
APOBEC3H	0.415079	0.549	0.295	1.94e-38
FRMD4B	0.413925	0.476	0.276	7.96e-26
GMFG	0.412305	0.952	0.831	1.08e-40
SUMO2	0.412022	0.78	0.556	7.27e-28
PLGRKT	0.411535	0.417	0.2	2.88e-39
SOS1	0.411196	0.369	0.181	7.33e-31
XYLT1	0.410902	0.298	0.121	8.75e-40
THEMIS	0.410663	0.36	0.165	3.71e-37
PARK7	0.410384	0.502	0.29	1.45e-26
LOC114676051	0.409676	0.227	0.086	8.4e-35
GAPDH	0.408859	0.98	0.888	2.93e-26
DUSP10	0.408064	0.291	0.122	2.83e-36
PFN1	0.407934	0.975	0.884	5.14e-44
CXCR6	0.407582	0.241	0.094	1.5e-33
CTSC	0.40675	0.339	0.161	1.85e-32
RESF1	0.405955	0.571	0.333	2.07e-29
ZBTB38	0.405384	0.513	0.27	6.43e-37
LOC114679643	0.404427	0.245	0.099	2.06e-32
APOL2	0.402141	0.521	0.288	4.79e-31
MBD2	0.401825	0.541	0.301	1.33e-33
ID2	0.400137	0.748	0.529	6.35e-18
PCBP1	0.399615	0.781	0.542	6.07e-26
GPR34	0.399398	0.165	0.048	2.88e-38
SLC9A9	0.398684	0.415	0.219	8.74e-29
P2RX5	0.398281	0.18	0.069	1.3e-26
IL10RB	0.397975	0.627	0.36	8.81e-35
ACTR2	0.397699	0.853	0.615	1.08e-25
TANK	0.397146	0.525	0.295	2.05e-31
WIPF1	0.396421	0.797	0.535	1.25e-29
PSMA4	0.395881	0.592	0.337	1.91e-31
OSBPL8	0.395841	0.455	0.247	6.01e-30
STIP1	0.394908	0.42	0.215	3.43e-33
FAM107B	0.393232	0.786	0.571	1.32e-24
HDLBP	0.393177	0.429	0.217	1.05e-34
CPEB4	0.393087	0.301	0.143	8.75e-28
TMA7	0.393001	0.684	0.471	2.36e-23
LOC701504	0.392314	0.315	0.133	9.54e-40
PIK3CD	0.391605	0.427	0.224	9.51e-31
CAB39	0.3915	0.569	0.329	2.08e-30
RBBP4	0.39113	0.366	0.17	9.66e-37
FNBP1	0.390437	0.848	0.616	8.75e-29
CCNL1	0.390317	0.757	0.49	5.84e-32
MTDH	0.390027	0.726	0.462	1.64e-28
CPD	0.389219	0.618	0.362	5.31e-33
B4GALT1	0.389135	0.462	0.254	3.09e-28
COPS9	0.388221	0.84	0.611	1e-29
DAD1	0.387883	0.548	0.317	2.73e-28
NBN	0.387809	0.31	0.148	6.49e-29
SATB1	0.38763	0.647	0.391	2.08e-30
PHTF2	0.387075	0.201	0.061	3.12e-45
NCOA7	0.386421	0.442	0.254	9.7e-23
ANXA6	0.385858	0.545	0.312	1.66e-29
CDC42	0.385568	0.929	0.771	2.6e-28
ATP6V1G1	0.385251	0.402	0.199	2.8e-34
RUNX1	0.384491	0.302	0.136	3.31e-31
FERMT3	0.384325	0.45	0.239	9.45e-32
DYNC1I2	0.383264	0.371	0.193	5.41e-27
PDZD11	0.382615	0.316	0.141	3.26e-35
NUB1	0.382578	0.404	0.211	1.69e-29
NMB	0.382286	0.146	0.063	3.23e-15
HNRNPK	0.381955	0.906	0.714	5.77e-29
LCK	0.381728	0.781	0.552	2.73e-25
RRBP1	0.381281	0.376	0.188	4.12e-30
ATP2B4	0.381226	0.553	0.319	1.4e-29
ZNF207	0.381163	0.546	0.305	4.06e-31
WDR26	0.380556	0.469	0.256	2.89e-29
YAF2	0.380007	0.37	0.179	8.88e-33
COX7AH	0.378803	0.335	0.159	2.07e-31
ARPC4	0.378748	0.587	0.347	1.04e-28
CPNE3	0.37811	0.288	0.121	3.82e-35
ROMO1	0.378081	0.825	0.61	1.17e-25
LOC106999632	0.377117	0.24	0.095	6.81e-33
PNRC1	0.377002	0.916	0.737	1.87e-29
GLS	0.376198	0.602	0.369	6.11e-27
AGFG1	0.375564	0.488	0.278	3.03e-27
ADTRP	0.375155	0.175	0.043	3.83e-53
WSB2	0.373821	0.305	0.134	3.23e-34
SSR1	0.373756	0.496	0.27	5.54e-31
SIPA1L2	0.373709	0.321	0.16	2.81e-25
TMEM14C	0.373487	0.489	0.286	1.68e-24
ATP5MD	0.373307	0.641	0.405	2.38e-25
DUSP4	0.372919	0.253	0.138	2.36e-14
IRF6	0.37236	0.128	0.028	5.63e-43
COX6C	0.372312	0.896	0.71	4.62e-26
CAMK2D	0.370887	0.299	0.127	5.45e-36
RNF167	0.370389	0.441	0.245	1.54e-25
TMSB4X	0.370153	0.997	0.995	2.31e-47
PSMB8	0.369982	0.774	0.544	6.39e-25
SRP9	0.368486	0.516	0.3	1.97e-25
HIVEP1	0.368347	0.485	0.275	7.69e-28
DYNLRB1	0.368206	0.703	0.465	1.03e-25
RPS24	0.368135	0.982	0.931	6.05e-36
ITGAE	0.367494	0.304	0.143	3.17e-28
SNRPG	0.367315	0.569	0.329	4.32e-28
ELK3	0.367262	0.47	0.252	1.93e-30
PTPN9	0.367182	0.223	0.073	5.97e-44
DMAC1	0.36717	0.393	0.198	7.98e-31
CTBP1	0.36705	0.368	0.194	7.51e-27
CYLD	0.36581	0.599	0.351	1.23e-28
KAT2B	0.365776	0.281	0.113	5.26e-37
ITGB2	0.365149	0.653	0.393	5.78e-29
CHMP2A	0.365007	0.451	0.256	6.39e-25
SMG1	0.364883	0.523	0.3	1.77e-28
CHMP4A	0.364821	0.343	0.16	3.77e-34
STAT5B	0.364527	0.352	0.174	4.24e-29
LIMS1	0.364367	0.519	0.301	3.87e-26
PNISR	0.364138	0.76	0.521	8.89e-26
LOC697790	0.363782	0.316	0.135	6.96e-38
N4BP2L1	0.363311	0.338	0.166	2.13e-27
TSPAN5	0.363034	0.219	0.089	1.07e-28
TRAM1	0.362955	0.64	0.417	2.24e-23
SFMBT2	0.362576	0.275	0.106	2.1e-39
RPL39	0.362372	0.915	0.722	1.1e-28
ACTN4	0.36159	0.597	0.343	1.1e-32
TTC39C	0.360905	0.551	0.318	1.24e-30
NDUFC1	0.360782	0.641	0.396	3.51e-27
MTPN	0.360766	0.466	0.263	4.59e-26
MOB4	0.359498	0.443	0.235	1.32e-29
ITPR1	0.359217	0.175	0.072	6.93e-21
RILPL2	0.359155	0.432	0.222	4.88e-33
HK1	0.358464	0.359	0.172	2.78e-32
YWHAG	0.357551	0.383	0.189	2.93e-31
TSC22D1	0.357418	0.229	0.114	4.31e-17
PSMA1	0.357365	0.577	0.36	1.49e-21
HM13	0.356938	0.325	0.146	1.2e-34
ZDBF2	0.356933	0.276	0.145	2.43e-18
IKZF1	0.356741	0.724	0.498	2.26e-21
C6orf125	0.356225	0.306	0.148	4.74e-27
PHF11	0.354372	0.37	0.2	4.34e-24
TCEA1	0.35422	0.624	0.388	2.62e-26
TM9SF3	0.354072	0.533	0.327	9.26e-23
PYHIN1	0.353896	0.425	0.229	6.77e-27
SEM1	0.352963	0.753	0.514	2.51e-23
SAMHD1	0.352813	0.533	0.305	2e-28
ST3GAL1	0.352732	0.489	0.277	4.99e-27
ETV6	0.35217	0.227	0.097	5.36e-27
MLLT6	0.352128	0.489	0.285	3.4e-24
TNFSF8	0.350971	0.169	0.049	1.55e-38
IRF2	0.350662	0.443	0.244	4.51e-27
P4HA1	0.350312	0.284	0.129	1.1e-28
NDUFA2	0.350233	0.648	0.418	4.03e-22
RNASEK	0.35013	0.697	0.459	2.02e-24
PSMA7	0.349666	0.883	0.68	8.02e-23
SNX5	0.349134	0.358	0.165	5.19e-36
DDX17	0.349105	0.872	0.644	1.34e-24
GAB3	0.349089	0.271	0.124	4.88e-27
CTSH	0.347846	0.196	0.063	1.97e-38
SRGAP3	0.347738	0.183	0.059	1.07e-36
COX7B	0.347488	0.813	0.601	8.36e-20
PA2G4	0.347022	0.566	0.355	1.61e-21
PIK3C2B	0.346251	0.18	0.053	5.64e-41
RORC	0.345907	0.175	0.034	8.12e-67
TXNDC15	0.345526	0.272	0.134	2.6e-22
GLT1D1	0.344226	0.147	0.034	1.13e-46
SYTL2	0.342487	0.661	0.438	6.07e-22
ITGA2	0.341883	0.138	0.048	1.21e-22
HNRNPM	0.34167	0.682	0.447	4.05e-23
LAGE3	0.341597	0.426	0.224	1.75e-29
TESPA1	0.339737	0.22	0.086	3.67e-30
UBE2V1	0.339603	0.484	0.28	5.58e-24
TMIGD2	0.33945	0.151	0.052	6.14e-25
IRF8	0.337569	0.179	0.079	1.64e-18
LOC710951	0.337239	0.871	0.721	5.44e-18
CAP1	0.336878	0.727	0.477	2.13e-23
DNAJB14	0.336859	0.377	0.194	2.78e-27
KIF2A	0.336343	0.449	0.251	5.09e-25
PLXNC1	0.336073	0.197	0.088	2.45e-19
ARHGDIB	0.335303	0.951	0.851	9.72e-23
TBC1D10C	0.334255	0.507	0.303	1.88e-22
SHOC2	0.333551	0.552	0.323	5.63e-26
TNF	0.3323	0.372	0.173	4.95e-36
SH2D2A	0.332184	0.529	0.316	6.43e-23
EIF3J	0.332143	0.434	0.253	2.98e-21
TLN1	0.331599	0.728	0.488	2.66e-21
EPAS1	0.331433	0.123	0.032	7.73e-32
SH3BP1	0.331291	0.379	0.191	4.22e-29
TERF2IP	0.331015	0.496	0.283	6.52e-25
HNRNPA2B1	0.330844	0.946	0.82	1.11e-29
OSTM1	0.330799	0.319	0.151	1.13e-28
ECE1	0.330782	0.191	0.073	2.48e-27
ITK	0.329733	0.497	0.281	7.88e-26
PTPRCAP	0.328829	0.71	0.518	2.44e-17
IFI6	0.328814	0.526	0.333	1.53e-18
ITGB1	0.328135	0.713	0.476	1.19e-22
ZNF106	0.328025	0.324	0.157	8.37e-28
H2AFY	0.327837	0.52	0.311	2.8e-22
NOTCH1	0.327826	0.232	0.099	3.69e-27
COX17	0.32762	0.541	0.325	5.3e-23
ATOX1	0.326871	0.594	0.382	2.1e-20
CSGALNACT2	0.326795	0.557	0.34	2.65e-23
MBP	0.326692	0.371	0.192	2.03e-26
HSPA5	0.326585	0.853	0.675	5.11e-17
PSMB10	0.325526	0.469	0.26	9.01e-28
ELF1	0.325053	0.713	0.507	2.4e-16
B3GNT2	0.324977	0.339	0.162	1.14e-29
HMGN1	0.324267	0.77	0.538	1.45e-18
CASP12	0.324145	0.442	0.255	2.42e-22
TPM4	0.324086	0.44	0.241	5.04e-26
SIT1	0.323762	0.23	0.081	2.93e-39
KIAA1109	0.323072	0.347	0.168	1.67e-28
SLC4A10	0.322912	0.136	0.032	1.75e-41
TRAF3IP3	0.322145	0.527	0.317	1.91e-22
ST13	0.322097	0.599	0.376	3.91e-21
RPS6KA1	0.322012	0.338	0.164	1.48e-28
MRPS31	0.321808	0.343	0.201	4.06e-16
ELOB	0.321553	0.829	0.629	2.23e-21
GRB2	0.321451	0.432	0.237	4.26e-25
ENO1	0.320891	0.807	0.628	4.98e-13
DNAJB6	0.320806	0.349	0.182	3.71e-23
S100PBP	0.320402	0.195	0.076	9.17e-27
SMPDL3A	0.320133	0.187	0.08	5.31e-21
ATP5IF1	0.319639	0.587	0.384	8.48e-18
PIK3CG	0.319065	0.372	0.192	1.25e-26
MT1E	0.3183	0.181	0.103	7.29e-08
NOP10	0.317652	0.712	0.504	6.14e-17
GAL	0.317652	0.181	0.067	1.38e-27
LOC720636	0.317651	0.792	0.563	5.27e-20
SLC41A1	0.317335	0.179	0.064	8.76e-29
EIF4A2	0.317288	0.764	0.533	8.71e-20
CFL1	0.317147	0.945	0.83	3.23e-22
LOC106994091	0.316794	0.27	0.136	1.6e-20
MYL6	0.315799	0.951	0.836	4.79e-20
ATP6V0B	0.314807	0.375	0.194	7.25e-27
F5	0.314624	0.135	0.037	1.63e-33
STARD3NL	0.314413	0.267	0.148	1.24e-14
MRPS14	0.313697	0.314	0.157	8.87e-25
NEDD9	0.313558	0.382	0.214	7.68e-21
ATP2A2	0.313159	0.357	0.188	4.78e-24
YWHAH	0.313142	0.547	0.316	3.06e-25
MYL12B	0.313058	0.808	0.596	3.71e-20
HCLS1	0.312025	0.495	0.303	6.14e-19
UBE2H	0.311726	0.43	0.236	6.72e-25
OST4	0.311084	0.759	0.545	1.39e-19
ZC3H12A	0.310548	0.254	0.12	6.12e-22
ZC3H4	0.3104	0.312	0.159	4.41e-23
ERO1A	0.309791	0.264	0.122	1.13e-25
WFS1	0.309763	0.111	0.031	2.14e-26
SLC6A6	0.309182	0.338	0.165	2.87e-27
MRPL52	0.308914	0.372	0.203	4.02e-21
YWHAE	0.308693	0.613	0.388	6.85e-19
PIM3	0.307185	0.221	0.114	9.61e-15
SP100	0.306522	0.661	0.43	5.21e-20
PHPT1	0.306232	0.527	0.316	3.71e-22
DNAJC3	0.305903	0.313	0.16	8.9e-23
TRERF1	0.305821	0.232	0.1	1.25e-25
GTF2H5	0.30575	0.636	0.43	5.36e-15
IGF2R	0.305739	0.356	0.203	5.72e-18
IFNGR1	0.305551	0.396	0.216	1.12e-22
APOM	0.30528	0.106	0.028	2.52e-27
MITD1	0.305045	0.361	0.186	6.12e-26
ALDOC	0.304519	0.146	0.041	7.04e-35
FKBP3	0.30451	0.307	0.161	1.43e-20
ZNF706	0.303863	0.546	0.317	5.49e-26
CBX3	0.303738	0.597	0.358	2.45e-23
DNAJB4	0.303652	0.201	0.098	1.81e-15
SMIM7	0.303405	0.508	0.293	4e-24
THOC7	0.302676	0.292	0.152	2.15e-20
PPP4R2	0.302588	0.33	0.174	4.66e-22
LPXN	0.302434	0.532	0.337	2.51e-17
CNN2	0.302313	0.501	0.307	2.89e-19
OSTC	0.302126	0.339	0.175	6.93e-24
CYB5A	0.301582	0.477	0.296	8.89e-17
ZFAND5	0.301444	0.466	0.283	5.08e-18
DENND2D	0.299726	0.403	0.243	1.21e-17
PRPF4B	0.299634	0.849	0.642	1.11e-21
TRIB2	0.299247	0.231	0.115	3.42e-17
MAPKAPK3	0.298533	0.231	0.096	2.13e-28
UBE2W	0.297714	0.24	0.098	1.91e-29
NSD1	0.297527	0.414	0.221	1.92e-26
BRD9	0.297099	0.487	0.292	5.19e-20
ATP5ME	0.297012	0.771	0.555	5.48e-16
KMT2A	0.296676	0.66	0.423	4.7e-22
LOC106996934	0.296637	0.194	0.074	6.16e-27
ATP5MPL	0.296471	0.882	0.712	1.44e-16
SCN1B	0.296165	0.138	0.037	2.76e-35
UQCR	0.296134	0.845	0.633	2.1e-17
EIF2S2	0.295986	0.447	0.274	6.48e-17
SRPK1	0.295735	0.321	0.17	5.31e-21
KIF5B	0.295117	0.609	0.386	4.66e-19
ARL5B	0.295041	0.304	0.15	1.39e-23
SEMA4D	0.294564	0.667	0.44	2.25e-21
CD274	0.294433	0.129	0.027	2.53e-44
PPM1M	0.294238	0.315	0.154	2.03e-25
PVRIG	0.29419	0.286	0.153	2.71e-17
EIF1AY	0.294189	0.23	0.098	3.37e-27
ZC3H7A	0.293723	0.366	0.2	1.09e-21
DENND3	0.2937	0.19	0.075	3.58e-24
EHBP1L1	0.293553	0.313	0.146	1.48e-29
CANX	0.292922	0.537	0.337	3.07e-18
SOD1	0.292824	0.386	0.215	1.16e-20
ATP6V1F	0.292664	0.531	0.34	8.08e-17
CEP85L	0.292593	0.32	0.17	2.62e-20
BCL11B	0.291805	0.737	0.556	6.9e-12
HSPA4	0.29171	0.375	0.197	1.92e-24
STAT4	0.291589	0.564	0.342	1.17e-22
LOC114680279	0.291424	0.156	0.062	2.32e-19
PTEN	0.290549	0.314	0.161	1.5e-22
TNIK	0.290192	0.415	0.238	4.58e-20
NCOR1	0.289459	0.555	0.342	1.76e-20
ND6	0.288796	0.536	0.379	2.47e-10
SUSD3	0.288363	0.205	0.071	1.78e-35
ZNF217	0.28818	0.306	0.165	1.36e-18
CD38	0.287275	0.259	0.162	6.37e-08
SLC25A5	0.287185	0.609	0.405	5.56e-15
RPL29	0.287163	0.684	0.561	2.83e-06
SRI	0.287036	0.584	0.396	3.03e-13
LOC700815	0.286651	0.303	0.179	3.92e-12
USP15	0.286063	0.667	0.437	2.71e-21
ITGB7	0.286026	0.349	0.191	1.46e-19
SFT2D1	0.285972	0.465	0.291	7.71e-16
ATP5F1C	0.285821	0.515	0.311	4.42e-20
MIF	0.28524	0.775	0.615	4.98e-06
GPANK1	0.284776	0.259	0.12	3.38e-24
LOC114676934	0.284323	0.188	0.093	3.83e-13
PRR13	0.284032	0.752	0.54	1.5e-15
PDE4B	0.283801	0.653	0.441	1.53e-17
SCP2	0.283507	0.506	0.315	2.02e-17
SPCS3	0.283029	0.548	0.335	5.7e-20
LOC106998813	0.283011	0.531	0.328	1.69e-19
CD226	0.282906	0.27	0.138	2.97e-18
MAST3	0.282686	0.188	0.077	6.9e-23
ZBTB7B	0.282672	0.163	0.058	3.45e-26
HNRNPR	0.282539	0.602	0.368	1.39e-21
NEDD4	0.2817	0.185	0.077	1.16e-21
SF3B1	0.281354	0.786	0.561	1.61e-17
RNF149	0.281057	0.655	0.437	2.8e-19
ARF3	0.280762	0.283	0.127	1.6e-28
FUBP1	0.280581	0.501	0.322	1.59e-15
MRPL34	0.280445	0.459	0.269	1.23e-19
PDLIM2	0.280183	0.39	0.218	3.5e-21
PHLDA1	0.280089	0.12	0.048	2.37e-14
PARD6B	0.280033	0.119	0.03	3.45e-33
ACSL4	0.279763	0.299	0.154	1.35e-20
GDI2	0.279077	0.493	0.303	2.83e-17
MED13	0.278964	0.337	0.172	1.93e-23
CASC4	0.278485	0.323	0.164	9.75e-23
ACAP2	0.278023	0.447	0.269	4.38e-18
BNIP2	0.277405	0.242	0.114	3.49e-21
GPBP1	0.277397	0.82	0.606	2.04e-18
MIIP	0.276879	0.198	0.07	5.17e-33
TMED3	0.276412	0.366	0.191	4.45e-24
LOC708096	0.276229	0.358	0.215	1.89e-14
C11H12orf45	0.275758	0.43	0.238	5.22e-24
TAX1BP3	0.275675	0.248	0.109	3.11e-26
CCDC6	0.275663	0.274	0.151	5.11e-15
RPL36AL	0.27543	0.882	0.748	4.33e-13
ARHGAP25	0.27537	0.309	0.156	4.08e-22
ZNRF2	0.275141	0.279	0.137	6.37e-22
UBE2D3	0.274486	0.868	0.703	5.48e-13
SSR2	0.273951	0.748	0.554	5.74e-14
XPO1	0.273781	0.403	0.223	3.26e-22
TRAPPC1	0.273679	0.359	0.202	1.95e-18
DNAJC7	0.273083	0.386	0.209	5.88e-23
SMAP2	0.272974	0.492	0.323	2.1e-13
ARHGAP30	0.27272	0.56	0.368	2.37e-15
NSMCE1	0.272476	0.296	0.165	1.55e-15
RAPGEF6	0.272203	0.424	0.253	1.01e-17
FLI1	0.2722	0.273	0.142	4.75e-18
LOC114674848	0.27202	0.329	0.168	9.14e-23
FKBP5	0.271839	0.445	0.277	4.49e-16
POMP	0.271733	0.608	0.406	1.02e-14
MCTS1	0.27159	0.265	0.142	2.76e-16
LOC701223	0.271244	0.489	0.3	7.33e-18
SNX9	0.271184	0.148	0.05	1.42e-25
PPP1CC	0.270916	0.662	0.441	9.67e-17
POLE4	0.270728	0.508	0.312	1e-17
SPSB2	0.270567	0.159	0.061	6.16e-22
TGFBR2	0.270454	0.606	0.405	1.21e-15
GRAMD1B	0.270091	0.18	0.066	9.69e-28
HELZ	0.269838	0.437	0.254	5.89e-20
SPCS2	0.269705	0.614	0.431	5.32e-12
RYBP	0.269358	0.385	0.221	1.74e-17
SLC38A2	0.269076	0.328	0.187	3.93e-16
CSNK1A1	0.268672	0.641	0.417	1.39e-18
MAT2B	0.268544	0.408	0.242	4.71e-17
XRN1	0.268022	0.476	0.281	4.85e-20
JARID2	0.267888	0.353	0.225	4.26e-10
MVP	0.2678	0.325	0.173	2.13e-19
EIF2B4	0.26774	0.201	0.093	7.42e-18
PHACTR2	0.267709	0.234	0.103	2.72e-24
PSMB3	0.267368	0.508	0.315	7.53e-17
FAM53B	0.266874	0.263	0.131	3.85e-19
FBXO7	0.266719	0.301	0.152	3.03e-21
PSMA2	0.266624	0.77	0.563	2.31e-13
SH3BGRL	0.266295	0.481	0.32	1.49e-12
MBNL1	0.266206	0.951	0.844	7.85e-14
IAH1	0.266149	0.267	0.124	2.44e-24
WDR1	0.266108	0.458	0.278	1.41e-16
LOC114675448	0.265672	0.201	0.088	2.9e-21
REST	0.265618	0.428	0.26	2.91e-17
ADAM10	0.264994	0.349	0.208	7.89e-14
BCL6	0.264702	0.181	0.083	3.76e-16
LOC717879	0.264659	0.532	0.344	6.54e-15
GRAMD2B	0.264099	0.163	0.069	1.5e-17
C15H9orf16	0.264062	0.621	0.412	1.5e-15
IL12RB1	0.263566	0.183	0.068	4.97e-28
STK4	0.263083	0.76	0.567	1.77e-10
FUCA2	0.263056	0.24	0.113	4.14e-21
CASS4	0.262845	0.143	0.041	3.88e-32
ATP5MF	0.262489	0.765	0.546	2.58e-14
FBXL5	0.262075	0.292	0.162	3.83e-15
COX16	0.261896	0.598	0.423	1.14e-10
LRRFIP1	0.261599	0.677	0.45	2.16e-17
TFDP1	0.261469	0.2	0.104	6.24e-13
FIP1L1	0.261377	0.346	0.193	1.89e-17
COX6B1	0.260664	0.664	0.459	6.54e-14
MPC2	0.260654	0.48	0.298	2.5e-16
OPTN	0.260382	0.454	0.268	2.95e-19
ANXA5	0.260225	0.498	0.315	2.84e-16
HUWE1	0.259918	0.435	0.253	4.97e-19
LOC719232	0.259829	0.216	0.106	1.82e-16
CD58	0.259743	0.25	0.13	7.59e-17
PRDX6	0.259722	0.76	0.57	2.58e-11
TAGAP	0.259649	0.399	0.226	2.55e-19
EML4	0.259537	0.825	0.624	3.82e-16
GALM	0.25924	0.28	0.138	2.71e-21
HNRNPL	0.258655	0.39	0.224	3.95e-18
NFATC3	0.258387	0.27	0.132	8.89e-21
HTATSF1	0.257877	0.315	0.175	1.79e-16
RAB43	0.257613	0.215	0.094	3.69e-22
NCBP3	0.257212	0.265	0.129	2.74e-21
SNRPB2	0.257176	0.614	0.413	5.87e-14
LPIN1	0.256176	0.485	0.283	4.55e-22
MYH9	0.256077	0.729	0.51	6.88e-15
FBXW11	0.255976	0.279	0.141	9.08e-20
DIAPH1	0.255844	0.628	0.413	1.38e-16
MDFIC	0.255507	0.24	0.13	1.03e-13
LAMTOR5	0.255121	0.363	0.206	2.17e-17
AIM2	0.254727	0.455	0.28	1.57e-15
C1GALT1	0.254702	0.231	0.102	7.07e-24
RBL2	0.254216	0.331	0.177	3.59e-19
CSK	0.25392	0.437	0.252	4.53e-20
ZFP36L1	0.2539	0.599	0.445	2.27e-08
SLTM	0.25366	0.539	0.338	2.55e-17
FAM91A1	0.25335	0.265	0.13	1.07e-20
NUDT4	0.253281	0.36	0.214	1.14e-14
AAK1	0.253142	0.538	0.328	5.28e-20
ELOC	0.253124	0.422	0.253	7.39e-16
STT3B	0.252809	0.27	0.142	7.66e-17
GPR174	0.25238	0.454	0.272	2.74e-18
HNRNPH2	0.252197	0.224	0.114	1.47e-15
LPAR6	0.252177	0.338	0.185	3.32e-19
PSTPIP1	0.251549	0.487	0.28	7.69e-22
TOP2B	0.251521	0.489	0.307	1.47e-15
N4BP2	0.251058	0.269	0.134	4.36e-20
HCFC2	0.250941	0.218	0.101	4.25e-19
DEF6	0.250653	0.312	0.162	1.6e-20
DYNLT1	0.25028	0.432	0.277	3.76e-12
PHF21A	0.250272	0.274	0.144	2.63e-17
MXD1	0.250139	0.112	0.033	1.84e-24
