# Supplementary material for: Lung mucosal and systemic responses at single-cell resolution in an aerosolized Mycobacterium bovis BCG human challenge model
Source: Cell Rep Med. 2026 May 21;7(6):102830. doi: 10.1016/j.xcrm.2026.102830 (PMC13293970; doi:10.1016/j.xcrm.2026.102830)
Supplement: Table S6. Marker genes of activated CD8+ T cells in the NHP dataset, a cell population enriched in NHPs with active TB compared to NHPs with latent M.tb infection and non-infected controls, related to Figure 2 [file mmc7.xlsx]

## Sheet: CD8 activated
Table S6. Marker genes of activated CD8+ T cells in the NHP dataset, a cell population enriched in NHPs with active TB compared to NHPs with latent M.tb infection and non-infected controls, related to Figure 2.
Gene_ID	avg_logFC	pct.1	pct.2	p_val_adj
GZMB	2.30063	0.951	0.445	0
LOC100430627	2.11937	0.658	0.267	1.22e-158
GZMA	2.03509	0.674	0.182	1.34e-265
LAG3	1.80503	0.626	0.161	8.24e-259
PRF1	1.71407	0.655	0.224	1.37e-206
BHLHE40	1.6435	0.874	0.423	4.79e-252
CCL4L1	1.62436	0.428	0.185	6.53e-69
LOC114673210	1.61541	0.224	0.112	7.87e-22
TNFAIP3	1.59133	0.874	0.513	2.29e-203
CRTAM	1.44995	0.337	0.124	1.75e-71
RORA	1.43049	0.763	0.469	2.91e-122
CD69	1.42492	0.828	0.609	6.51e-94
PTMS	1.4026	0.722	0.316	1.05e-167
SLC2A3	1.3993	0.645	0.288	7.64e-139
MAMU-A	1.34066	0.918	0.412	5.83e-225
SLAMF7	1.33243	0.608	0.218	9.23e-167
TFRC	1.33042	0.614	0.276	1.7e-122
CCL5	1.31731	0.609	0.302	2.66e-89
HIF1A	1.28779	0.711	0.324	7.91e-156
STK17B	1.27982	0.97	0.759	1.71e-213
LOC711031	1.25354	0.222	0.082	3.24e-42
NKG7	1.21765	0.943	0.545	8.6e-196
GZMH	1.19938	0.596	0.199	6.12e-154
PRDM1	1.18369	0.68	0.327	2.99e-123
LOC100426537	1.17769	0.311	0.087	5.71e-92
NFKBIA	1.17608	0.791	0.485	1.78e-108
PAG1	1.17587	0.739	0.415	1.18e-114
LOC694372	1.1755	0.644	0.283	2.41e-130
HEG1	1.14314	0.414	0.16	6.14e-89
MGAT5	1.13435	0.586	0.266	1.73e-113
PIK3AP1	1.12185	0.365	0.104	3.1e-114
CPD	1.11244	0.649	0.353	2.08e-95
STAT4	1.10676	0.628	0.328	6e-99
LOC109910387	1.10043	1	0.998	7.58e-35
SATB1	1.08433	0.666	0.384	1.7e-82
LOC114679577	1.07402	0.59	0.366	2.09e-59
IL2RA	1.07344	0.431	0.195	2.93e-64
DDX3Y	1.05645	0.626	0.345	2.32e-82
PIK3R1	1.05389	0.828	0.548	1.74e-114
DUSP5	1.04821	0.738	0.478	2.23e-86
CD38	1.02389	0.369	0.142	7.89e-74
ARAP2	1.02328	0.726	0.454	6.91e-88
ADAM19	1.0189	0.382	0.156	1.19e-72
LYST	1.01508	0.462	0.227	3.72e-64
NFKBIZ	1.00925	0.61	0.312	1.37e-91
SYTL2	1.00038	0.649	0.437	2.76e-54
IFNG	0.992114	0.268	0.121	2.96e-35
PARP8	0.990154	0.602	0.29	6.13e-100
IGFBP2	0.987535	0.198	0.042	5.92e-77
LOC720538	0.974807	0.22	0.075	4.11e-46
LOC114672574	0.966263	0.669	0.361	2.63e-91
GNLY	0.961113	0.667	0.354	9.72e-81
CCNL1	0.958131	0.729	0.491	1.46e-74
LOC114674534	0.951094	0.992	0.966	6.48e-69
PDE4D	0.940308	0.538	0.347	8.36e-46
RNF213	0.938908	0.771	0.496	3.83e-87
PREX1	0.928722	0.607	0.322	1.1e-86
BIRC3	0.924952	0.652	0.45	2.02e-43
NR4A2	0.916455	0.632	0.433	9.99e-44
PFKFB3	0.916347	0.306	0.116	3.14e-60
SYTL3	0.909429	0.552	0.321	6.05e-58
ST3GAL1	0.908719	0.478	0.276	1.64e-46
FRMD4B	0.90126	0.515	0.266	1.21e-65
IL18RAP	0.884135	0.283	0.073	1.63e-94
LPIN1	0.876172	0.473	0.282	1.42e-43
PLSCR1	0.861001	0.346	0.15	4.74e-54
CBLB	0.856221	0.507	0.287	1.56e-52
IGF2R	0.855617	0.407	0.192	2.93e-57
P2RY14	0.850866	0.213	0.039	6.22e-97
LOC100426632	0.84919	0.297	0.166	6.96e-21
GPRIN3	0.847483	0.65	0.419	3.75e-56
FURIN	0.847406	0.472	0.225	2.94e-67
NKG2D	0.843918	0.4	0.136	6.55e-95
LOC704083	0.828377	0.615	0.277	4.94e-93
JAML	0.825157	0.273	0.077	5.67e-77
GPBP1	0.815501	0.815	0.604	4.06e-72
DOCK5	0.812325	0.249	0.08	3.07e-61
LOC114680150	0.808804	0.392	0.215	1.56e-37
LOC700815	0.806682	0.338	0.172	9.56e-38
TBL1XR1	0.803712	0.638	0.404	4.23e-58
KLRD1	0.801662	0.472	0.197	1.88e-74
FAS	0.799917	0.415	0.233	1.62e-40
ARHGAP26	0.793928	0.447	0.216	1.98e-62
RNF19A	0.790112	0.514	0.308	1.91e-45
ARL5B	0.783471	0.323	0.145	5.14e-46
ETS1	0.768138	0.976	0.851	2.05e-103
GOLGA4	0.762497	0.618	0.419	7.75e-42
ZBED2	0.757919	0.29	0.156	9.37e-25
CD8A	0.756133	0.511	0.275	2.59e-53
PLAAT4	0.755575	0.695	0.516	5.55e-46
ZBTB16	0.755212	0.177	0.032	2.45e-79
APOL6	0.749927	0.483	0.259	2.57e-51
LCP1	0.746119	0.944	0.731	3.46e-108
BCL2A1	0.736833	0.527	0.38	3.22e-25
MTHFD2	0.736	0.424	0.249	4.71e-35
SMG1	0.73241	0.486	0.303	1.23e-37
EHBP1L1	0.731649	0.289	0.147	5.27e-31
GLUL	0.724705	0.335	0.164	3.55e-38
KLRC1	0.724184	0.193	0.041	3.24e-73
APBB2	0.719364	0.158	0.059	7.85e-27
CHD9	0.713951	0.358	0.18	4.66e-41
GALNT3	0.712477	0.317	0.173	7.36e-28
COTL1	0.710687	0.778	0.574	5.27e-54
STAT1	0.703672	0.585	0.361	2.65e-48
ATXN7	0.69909	0.537	0.381	6.4e-27
PNPLA8	0.694009	0.42	0.265	4.69e-26
LOC106995639	0.693898	0.222	0.086	2.47e-39
ATRX	0.693622	0.663	0.472	2.49e-42
IL23R	0.689588	0.233	0.085	3.58e-46
CTSW	0.689307	0.389	0.185	3.11e-47
EVL	0.687473	0.703	0.505	6.28e-47
HBS1L	0.686305	0.478	0.32	1.35e-27
LOC697280	0.685947	0.416	0.235	1.1e-36
PRKCH	0.685417	0.534	0.345	1.92e-36
AKAP13	0.68364	0.701	0.545	2.8e-37
MACF1	0.680523	0.465	0.307	3.25e-27
GZMK	0.679871	0.568	0.262	9.65e-74
STAT3	0.676077	0.54	0.364	1.07e-32
PTPN22	0.676003	0.581	0.382	8.18e-41
GAB3	0.67536	0.277	0.121	1.03e-38
ERN1	0.67481	0.326	0.174	1.72e-28
FOSL2	0.672055	0.408	0.241	1.23e-29
ZNF281	0.668247	0.357	0.218	1.12e-23
VPS13C	0.666358	0.54	0.361	1.6e-31
CMA1	0.666046	0.182	0.046	9.42e-57
RESF1	0.663169	0.523	0.338	1.86e-33
TTC39C	0.662175	0.524	0.319	4.23e-41
SAMHD1	0.660441	0.493	0.309	3.09e-35
STK39	0.655135	0.381	0.219	2.25e-32
XRN1	0.65467	0.46	0.281	2.41e-34
RLF	0.652152	0.358	0.209	4.89e-28
ADAR	0.650446	0.523	0.342	5.55e-34
ATM	0.650372	0.469	0.264	9.84e-42
SLC15A4	0.648788	0.29	0.14	1.88e-34
HOPX	0.643931	0.73	0.45	4.03e-60
GPR18	0.643318	0.323	0.157	2.83e-37
KMT2A	0.639043	0.613	0.428	7.69e-34
MAP3K8	0.638508	0.218	0.083	1.14e-37
NFAT5	0.637086	0.391	0.24	4.29e-26
TPI1	0.6363	0.742	0.563	7.35e-34
ARHGEF3	0.633511	0.35	0.191	7.81e-31
CELF2	0.63079	0.677	0.483	3.8e-39
ZFC3H1	0.630449	0.343	0.2	2.15e-25
GLCCI1	0.627873	0.354	0.197	1.76e-31
LOC114679282	0.627249	0.389	0.261	1.01e-18
ZNF292	0.625833	0.537	0.389	1.34e-21
HERC1	0.622309	0.468	0.313	7.08e-26
THEMIS	0.615652	0.324	0.168	4.52e-32
N4BP2L1	0.61473	0.297	0.171	2.77e-21
DDX17	0.613878	0.838	0.646	1.85e-51
COL5A3	0.609247	0.205	0.086	4.03e-29
CENPF	0.607824	0.513	0.353	1.36e-22
CMIP	0.604256	0.389	0.235	7.51e-27
NEDD9	0.601685	0.358	0.215	8.38e-24
GIMAP4	0.60129	0.515	0.317	5.9e-37
PTPRC	0.601035	0.986	0.932	5.6e-93
FNBP1	0.59971	0.791	0.622	9.8e-46
ARHGEF6	0.598857	0.401	0.247	4.16e-27
PSMB10	0.598035	0.441	0.262	4.62e-34
EMB	0.597411	0.404	0.226	3.5e-34
CD74	0.596941	0.491	0.335	3.33e-25
BIRC6	0.596799	0.489	0.326	9.16e-27
NEK7	0.593428	0.368	0.222	3.89e-25
ARGLU1	0.591864	0.652	0.49	6.75e-28
FYN	0.591118	0.516	0.375	7.76e-24
NFATC2	0.590617	0.36	0.221	4.96e-23
ACAP1	0.590277	0.466	0.321	1.1e-22
RGL2	0.58892	0.537	0.388	3.16e-24
ZC3H12A	0.588475	0.26	0.117	2.06e-33
WNK1	0.587837	0.584	0.463	1.41e-20
JMY	0.587462	0.28	0.196	8.55e-08
SLA	0.586932	0.436	0.301	1.53e-16
RASA2	0.586449	0.42	0.282	6.55e-21
GLS	0.585723	0.533	0.377	2.9e-23
N4BP2	0.585365	0.23	0.139	4.08e-13
N4BP1	0.583957	0.456	0.326	8.82e-18
SYNE1	0.58143	0.411	0.262	8.23e-24
ICOS	0.580816	0.564	0.389	2.37e-27
ADA	0.5803	0.329	0.197	2.46e-22
HIVEP1	0.580185	0.431	0.281	2.6e-22
ROCK1	0.578953	0.541	0.37	3.74e-29
WIPF1	0.578004	0.749	0.54	1.39e-40
MLLT6	0.577608	0.444	0.29	4.29e-25
PRRC2C	0.575957	0.882	0.766	3.31e-41
HNRNPLL	0.575836	0.281	0.168	4.15e-18
OGA	0.573415	0.46	0.319	7.36e-21
PER1	0.57294	0.449	0.32	4.13e-17
SMCHD1	0.572125	0.542	0.378	1.38e-26
APOBEC3H	0.571952	0.471	0.304	4.52e-27
TANK	0.568379	0.455	0.303	1.25e-22
TRA2A	0.568027	0.816	0.653	4.23e-38
DAPK2	0.565939	0.257	0.123	3.5e-29
SUCO	0.565518	0.311	0.178	1.27e-22
TENT5C	0.565258	0.73	0.539	2.85e-37
PSTPIP1	0.564895	0.419	0.289	7.59e-19
SETD2	0.563348	0.41	0.275	5.3e-20
SEMA4D	0.560724	0.617	0.445	1.1e-29
OTULIN	0.559933	0.302	0.179	1.86e-19
KMT2C	0.559929	0.471	0.349	4.74e-16
PPP2R5E	0.559533	0.309	0.19	2.19e-18
NBN	0.558076	0.265	0.153	8.33e-18
RB1CC1	0.557693	0.314	0.208	8.46e-14
AKAP9	0.556049	0.6	0.437	3.62e-26
CHST11	0.554409	0.367	0.228	4.25e-22
JMJD1C	0.553953	0.661	0.509	1.06e-25
CHD1	0.553876	0.462	0.337	1.66e-17
CCDC88C	0.55374	0.32	0.186	3.39e-22
ACTN4	0.552549	0.516	0.353	8.18e-27
ZNRF1	0.552089	0.229	0.121	2.96e-19
PNISR	0.551161	0.688	0.53	2.47e-28
REV3L	0.550984	0.341	0.252	2.12e-08
BCAT1	0.548802	0.19	0.102	2.14e-14
USP47	0.546815	0.397	0.272	2.27e-16
CAPZA1	0.545413	0.703	0.535	1.2e-32
VOPP1	0.544831	0.294	0.17	3.76e-21
TASOR	0.544745	0.366	0.234	1.9e-19
IL2RG	0.544611	0.71	0.556	3.73e-30
CD3E	0.542785	0.848	0.686	7.67e-46
FYB1	0.541574	0.793	0.625	9.63e-34
RASGRP1	0.540158	0.531	0.363	6.62e-25
CCDC88B	0.539968	0.208	0.112	4.22e-16
ID2	0.538744	0.643	0.543	3.69e-11
PHIP	0.537342	0.458	0.331	1.84e-16
NBEAL2	0.537181	0.253	0.137	9.85e-20
MAP1LC3A	0.53663	0.253	0.139	5.25e-19
CST7	0.536293	0.81	0.545	1.38e-54
RSRC2	0.536151	0.666	0.486	1.03e-30
HIVEP2	0.535064	0.359	0.249	9.93e-13
ACTR2	0.532172	0.775	0.625	5.14e-35
PRRC2B	0.529949	0.421	0.29	2.77e-17
ADAM23	0.528426	0.283	0.165	1.28e-17
PICALM	0.525983	0.406	0.281	4.94e-17
WDR26	0.524993	0.395	0.266	2.3e-17
HUWE1	0.52487	0.365	0.263	3.34e-12
JARID2	0.524554	0.336	0.226	2.24e-13
BCL2L11	0.524445	0.321	0.245	2.31e-05
ITGAL	0.524328	0.425	0.275	1.6e-23
SAMD9L	0.522958	0.241	0.128	2.72e-20
TNIP2	0.521619	0.371	0.25	6.4e-16
DENND2D	0.52101	0.376	0.245	5.9e-19
EP300	0.520788	0.332	0.219	7.79e-15
LOC107000617	0.520422	0.215	0.107	1.06e-19
FAM49B	0.519686	0.445	0.301	1.22e-21
SRSF4	0.518575	0.449	0.328	2.15e-15
VAV1	0.515692	0.214	0.11	5.25e-19
USP9Y	0.515602	0.239	0.123	1.11e-21
TRIM22	0.515043	0.415	0.264	9.63e-22
DENND1B	0.514759	0.284	0.172	5.06e-16
LOC701439	0.514275	0.21	0.099	5.89e-23
KDM6B	0.513859	0.393	0.258	1.19e-17
ISG15	0.513519	0.368	0.229	2.97e-20
NIPBL	0.51347	0.461	0.327	9.91e-18
DGKD	0.513434	0.233	0.122	8.42e-20
RGS9	0.513009	0.398	0.231	1.25e-27
P2RX5	0.510948	0.171	0.068	5.04e-26
HDLBP	0.50961	0.353	0.227	1.23e-18
MAP4K1	0.508153	0.282	0.162	1.67e-19
ARHGAP4	0.505033	0.332	0.22	1.26e-14
GTF2I	0.504985	0.392	0.249	1.65e-21
ACTR3	0.503469	0.661	0.505	2.44e-24
CFLAR	0.503152	0.345	0.226	9.28e-16
EED	0.502803	0.432	0.308	3.06e-14
LAT	0.502576	0.725	0.585	4.34e-19
ZNF638	0.500002	0.3	0.196	4.91e-13
TNFRSF1B	0.499407	0.806	0.669	3.36e-24
ERAP2	0.498841	0.262	0.154	2.86e-16
ETNK1	0.498365	0.339	0.232	2.38e-12
OTUD4	0.498268	0.269	0.181	4.92e-09
INPP4A	0.496026	0.352	0.214	2.05e-20
ADAM8	0.495845	0.196	0.098	1.76e-17
PRPF4B	0.494099	0.8	0.647	1.24e-28
MED13L	0.493664	0.263	0.159	3.82e-14
SETX	0.492035	0.442	0.316	1.33e-15
LOC716637	0.491339	0.264	0.153	7.48e-17
KAT2B	0.489183	0.206	0.124	1.7e-10
BPTF	0.488753	0.625	0.488	7.36e-19
CHD3	0.488183	0.493	0.371	2.6e-15
IRAK2	0.487617	0.193	0.093	1.08e-18
LMAN1	0.487614	0.352	0.216	2.23e-20
ARHGAP30	0.486264	0.508	0.374	9.55e-17
TGFBR2	0.48615	0.563	0.41	6.02e-21
MAPKAPK2	0.485467	0.354	0.235	1.87e-15
ITGA1	0.484806	0.255	0.135	2.83e-19
EFR3A	0.484678	0.315	0.198	9.41e-16
USP15	0.483919	0.595	0.446	2.19e-20
LSP1	0.483501	0.671	0.521	1.35e-21
NSD1	0.482148	0.34	0.231	1.53e-13
ZNF683	0.481968	0.116	0.026	2.57e-40
HELZ	0.481869	0.369	0.263	3.72e-11
INPP5D	0.481636	0.267	0.156	6.93e-17
CREBBP	0.481409	0.313	0.193	2.64e-17
UBE2H	0.480064	0.367	0.244	1.77e-16
PKIG	0.479831	0.166	0.087	2.22e-12
RBL2	0.479529	0.292	0.182	5.75e-15
NF1	0.477761	0.189	0.083	2.19e-23
PHC3	0.477717	0.375	0.258	8.28e-14
LOC716034	0.477544	0.567	0.412	2.72e-21
JAK2	0.476573	0.243	0.133	9.1e-18
ENO1	0.475951	0.75	0.635	5.3e-16
LTN1	0.475226	0.267	0.175	9.54e-11
TAGAP	0.475042	0.358	0.231	1.56e-16
OGT	0.474863	0.369	0.256	1.46e-13
CCDC6	0.474716	0.267	0.151	3.7e-18
SPAG9	0.472545	0.446	0.325	6.64e-13
PNRC1	0.471915	0.815	0.751	8.46e-27
CD83	0.471606	0.209	0.153	0.0398
PTPN6	0.470659	0.323	0.215	4.07e-12
DDX6	0.469295	0.455	0.35	1.36e-11
SRRM2	0.469086	0.81	0.685	6.17e-24
GRAP2	0.46878	0.27	0.18	1.2e-09
RICTOR	0.46872	0.311	0.208	3.13e-12
HELB	0.468695	0.163	0.09	4.92e-10
BTN2A1	0.468677	0.315	0.206	2.18e-13
MYH9	0.468226	0.657	0.52	1.03e-18
PTBP3	0.467762	0.536	0.405	4.54e-16
NCOR1	0.467539	0.474	0.353	1.09e-14
IKZF3	0.467351	0.326	0.201	3.94e-17
STK17A	0.466837	0.891	0.796	4.38e-32
MBNL1	0.466668	0.935	0.845	4.05e-31
NKTR	0.465791	0.38	0.267	1.03e-12
ZBTB38	0.465571	0.414	0.284	2.9e-15
GOLGB1	0.464512	0.417	0.293	5.13e-14
TAP1	0.464449	0.42	0.296	1.44e-15
LCP2	0.463589	0.469	0.335	3.24e-17
CD6	0.463564	0.399	0.311	6.19e-08
LOC694538	0.462889	0.326	0.212	1.61e-13
SPEN	0.462874	0.316	0.222	8.22e-10
MCOLN2	0.462848	0.219	0.122	3.51e-14
CSNK1A1	0.462556	0.556	0.429	2.51e-15
DNAJB14	0.462271	0.312	0.202	1.5e-13
VSIG8	0.460693	0.191	0.097	7.55e-16
LGALS3BP	0.46022	0.22	0.133	1.29e-11
VEGFA	0.459921	0.104	0.036	4.79e-19
PPP4R3B	0.459567	0.265	0.17	1.49e-11
PYCARD	0.457221	0.346	0.226	1.69e-14
ITGB2	0.457205	0.534	0.41	2.18e-15
SYNRG	0.456614	0.356	0.239	4.37e-14
CCNT2	0.456254	0.249	0.162	6.55e-10
TIA1	0.455762	0.28	0.185	6.26e-11
ATF7IP	0.455507	0.435	0.328	1.9e-10
SH3BP5	0.454872	0.397	0.262	5.1e-17
UGCG	0.454763	0.159	0.073	1.34e-17
NLRC3	0.454757	0.192	0.104	1.85e-13
ZBED6	0.454744	0.218	0.142	4.9e-08
ATP2B4	0.452984	0.456	0.332	1.46e-14
TP53INP1	0.452461	0.153	0.076	1.54e-13
ZC3H11A	0.452064	0.387	0.267	4.32e-14
PFKP	0.45176	0.275	0.182	2.54e-10
CCDC186	0.451147	0.351	0.247	8.61e-11
AFF4	0.451081	0.329	0.227	3.55e-11
MYO1F	0.450494	0.235	0.137	6.5e-14
PMAIP1	0.449624	0.356	0.251	1.29e-10
N4BP2L2	0.448959	0.547	0.404	9.3e-18
TRANK1	0.447878	0.257	0.151	5.46e-15
GPR65	0.447045	0.536	0.425	1.01e-10
LOC106994194	0.446894	0.307	0.216	7.39e-08
SFMBT2	0.446801	0.2	0.117	4.82e-11
USP37	0.444326	0.239	0.167	9.02e-06
GPR174	0.444032	0.403	0.278	5.79e-15
TULP4	0.443336	0.266	0.171	3.84e-11
KIF5B	0.443226	0.504	0.401	2.71e-11
PPP1R12A	0.44266	0.633	0.484	1.7e-20
LOC106999943	0.442293	0.235	0.136	5.76e-14
KLRG1	0.442132	0.174	0.072	1.11e-21
ASCC3	0.441205	0.295	0.194	1.6e-11
SETBP1	0.440943	0.12	0.043	1.06e-20
APOBEC3G	0.440901	0.363	0.222	4.82e-21
LOC114680080	0.440491	0.192	0.113	5.94e-10
TUT7	0.440466	0.392	0.283	7.47e-11
BCL6	0.440465	0.168	0.084	4.85e-14
OSBPL8	0.440166	0.362	0.26	1.98e-10
GALM	0.440128	0.238	0.144	2.2e-12
ARRDC3	0.439996	0.393	0.271	2.82e-12
UBR5	0.438267	0.276	0.202	6.6e-06
CALCOCO2	0.437753	0.347	0.218	8.9e-18
CD244	0.435838	0.133	0.041	3.35e-30
ND6	0.435782	0.453	0.391	0.000618
CISD3	0.435382	0.407	0.297	1.16e-12
SLAMF1	0.435272	0.318	0.22	8.33e-10
MED13	0.434634	0.273	0.181	4.9e-10
ZC3H7A	0.434619	0.301	0.209	2.15e-09
GPR171	0.431653	0.402	0.297	2.93e-10
PLCG1	0.431278	0.238	0.137	1.88e-14
SRSF10	0.430916	0.514	0.412	1.59e-10
CAB39	0.430506	0.465	0.343	6.34e-14
NUFIP2	0.430379	0.391	0.288	3.62e-10
FAM129A	0.429293	0.47	0.342	4.57e-13
MOB1A	0.429082	0.558	0.452	1.61e-12
CNOT6L	0.42907	0.506	0.405	4.1e-09
TAX1BP1	0.429007	0.628	0.486	1.62e-18
SP100	0.427987	0.57	0.442	3.99e-16
LOC114675767	0.427467	0.107	0.039	1.03e-17
DENND3	0.427111	0.167	0.078	2.74e-17
CSF1	0.426147	0.265	0.166	1.67e-11
BDP1	0.426033	0.44	0.344	3.57e-08
TNIP1	0.424106	0.263	0.178	1.83e-08
PYHIN1	0.424073	0.361	0.237	9.28e-16
DUSP10	0.423669	0.221	0.132	1.72e-11
PBRM1	0.421727	0.329	0.233	3.11e-09
PAK2	0.420635	0.739	0.584	8.5e-23
ELL2	0.42012	0.219	0.154	0.000203
RPS6KB1	0.419861	0.297	0.2	5.14e-10
NUB1	0.419683	0.329	0.221	1.21e-11
HNRNPH1	0.418326	0.781	0.642	5.15e-19
MYSM1	0.418105	0.229	0.148	1.23e-08
APOL2	0.417239	0.424	0.301	6.12e-13
IQGAP1	0.417083	0.604	0.46	2.35e-17
PTPRJ	0.416604	0.225	0.145	2.34e-08
HECA	0.415924	0.414	0.307	2.92e-10
TRA2B	0.415741	0.691	0.559	4.22e-19
FNIP1	0.415577	0.288	0.194	1.66e-09
SETD5	0.415334	0.271	0.192	1.04e-06
ANKRD11	0.415314	0.527	0.446	0.000102
SIPA1	0.415261	0.288	0.181	2.62e-13
EPS15	0.415252	0.393	0.282	1.25e-11
ITGA2	0.413882	0.12	0.05	1.75e-14
PIP4K2A	0.413789	0.457	0.34	3.85e-13
PHF21A	0.413244	0.233	0.149	3.36e-09
FLNB	0.412658	0.122	0.057	2.88e-11
CSK	0.412352	0.362	0.262	1.4e-09
DDX60L	0.412168	0.187	0.095	2.97e-15
ARFGEF1	0.411892	0.291	0.201	1.27e-08
TOP2B	0.411714	0.431	0.315	1.09e-11
PSME2	0.411309	0.603	0.472	5.27e-16
XPO1	0.41112	0.323	0.234	2.59e-08
TMEM120A	0.40998	0.18	0.125	0.00214
ZFY	0.409892	0.169	0.093	2.85e-10
MALT1	0.40962	0.256	0.176	9.42e-07
SURF4	0.408977	0.344	0.251	2.66e-08
SH3BP1	0.408939	0.305	0.201	1.9e-12
NPDC1	0.408802	0.151	0.102	0.00209
UBR2	0.407706	0.264	0.173	1.05e-09
TRAF1	0.406714	0.208	0.147	0.000921
CCDC69	0.406186	0.4	0.295	1.41e-10
ANKRD44	0.40601	0.409	0.307	5.91e-10
UTRN	0.40582	0.436	0.334	1.18e-08
EWSR1	0.405046	0.384	0.289	5.79e-09
APOBR	0.404784	0.153	0.076	8.44e-13
PRPF40A	0.40475	0.449	0.352	1.59e-08
PIK3CG	0.403737	0.286	0.204	6.68e-07
PARP14	0.403038	0.326	0.23	2.49e-09
PCNX1	0.402731	0.215	0.129	2.6e-10
MSL2	0.401893	0.188	0.113	3.15e-08
CARD16	0.401839	0.353	0.252	1.47e-10
PIK3C2B	0.401537	0.123	0.061	1.87e-09
SREK1	0.401346	0.557	0.45	1.2e-09
NFKB1	0.40049	0.318	0.236	1.33e-05
CHD8	0.400445	0.244	0.153	5.41e-11
CD96	0.399974	0.199	0.095	4.45e-19
PLXNC1	0.399713	0.186	0.089	1.08e-17
CYLD	0.398199	0.46	0.372	1.14e-06
PIP5K1A	0.397795	0.182	0.102	3.73e-11
GNGT2	0.397551	0.156	0.072	1.61e-16
SH3KBP1	0.397268	0.617	0.487	4.01e-14
ITSN2	0.396411	0.325	0.241	1.1e-06
ZNF609	0.396378	0.203	0.119	6.56e-11
TAOK1	0.395781	0.293	0.193	1.58e-10
CNOT1	0.395654	0.272	0.2	1.56e-05
FAM120A	0.395626	0.321	0.237	4.97e-07
EML4	0.395446	0.735	0.637	3.34e-13
TRIP12	0.39521	0.361	0.268	3.16e-08
PKN2	0.394691	0.369	0.286	8.43e-06
ELK4	0.394377	0.262	0.179	9.29e-08
IKZF1	0.393708	0.619	0.512	9.2e-11
CERK	0.392037	0.278	0.221	0.0307
GNA13	0.39184	0.41	0.297	3.13e-11
LTB	0.391692	0.823	0.727	1.58e-15
PRMT9	0.391196	0.239	0.181	0.0174
LOC705095	0.391139	0.53	0.39	1.33e-12
SSH2	0.391007	0.218	0.137	9.76e-09
CLIP1	0.390157	0.216	0.149	3.01e-05
RNF19B	0.390024	0.224	0.152	3.83e-06
USP34	0.389862	0.403	0.301	1.17e-09
TMEM181	0.389825	0.235	0.152	2.27e-08
RSF1	0.389687	0.358	0.258	2.46e-09
PPP1R16B	0.388766	0.252	0.171	1.72e-07
MCTP2	0.388588	0.102	0.034	2.38e-19
CPEB4	0.387635	0.225	0.153	1.21e-05
GSDMD	0.387349	0.334	0.241	4.26e-08
ATP2A3	0.386675	0.296	0.22	2.73e-05
AIM2	0.386629	0.415	0.285	1.5e-14
ATF2	0.385553	0.214	0.141	1.32e-06
DCAF5	0.38508	0.247	0.157	1.08e-09
IL12RB1	0.384797	0.141	0.073	3.02e-10
DPP4	0.384303	0.269	0.161	1.93e-13
CLEC2B	0.383956	0.703	0.573	8.48e-17
DBN1	0.382029	0.188	0.08	1.43e-24
CD8B	0.381424	0.349	0.21	6.26e-17
RASAL3	0.381395	0.357	0.25	9.04e-11
CAMK2D	0.381137	0.224	0.138	1.8e-10
ZNFX1	0.380981	0.24	0.154	1.14e-08
STX11	0.380771	0.27	0.183	2.13e-08
IWS1	0.380315	0.229	0.164	0.000119
DDX60	0.379756	0.167	0.081	9.33e-15
TUT4	0.379313	0.393	0.29	2.18e-08
MTREX	0.378602	0.349	0.256	2.14e-07
MAN2A1	0.378453	0.239	0.157	7e-08
CTSA	0.378239	0.427	0.316	8.64e-11
COX1	0.378228	0.996	0.997	2.82e-11
IDS	0.377089	0.374	0.264	5e-10
UBR4	0.376802	0.208	0.134	4.76e-07
FRYL	0.376228	0.234	0.152	5.94e-08
TMIGD2	0.376072	0.124	0.056	3.5e-12
CHD4	0.376019	0.386	0.3	1.41e-05
TET2	0.375388	0.179	0.121	0.00027
PSD4	0.37486	0.181	0.1	2.3e-11
CEP85L	0.374637	0.256	0.178	1.99e-06
ITPR2	0.374333	0.257	0.179	1.79e-06
L3MBTL3	0.373225	0.178	0.097	2.8e-11
HNRNPC	0.373121	0.648	0.53	1.67e-12
DEF6	0.372903	0.25	0.171	1.02e-07
CAP1	0.372509	0.599	0.496	5.14e-11
PTK2B	0.371058	0.188	0.122	5.21e-06
ATP2A2	0.370774	0.275	0.199	3.37e-06
DIAPH1	0.370022	0.534	0.426	4.41e-10
CRYBG1	0.369762	0.408	0.328	8.67e-05
ASAP1	0.369721	0.221	0.136	6.12e-10
DNMT3A	0.368337	0.162	0.094	4.84e-08
PPTC7	0.367401	0.194	0.117	6.64e-09
FERMT3	0.366874	0.347	0.254	1.18e-07
CSGALNACT2	0.366523	0.443	0.356	3.33e-06
ADAM12	0.365987	0.146	0.08	2.13e-08
CD70	0.365806	0.146	0.068	8.02e-14
C4H6orf62	0.3658	0.453	0.362	2.11e-07
CTSC	0.365339	0.262	0.172	3.3e-09
REL	0.364877	0.346	0.263	4.89e-06
MATR3	0.364607	0.686	0.583	1.77e-12
ITPR3	0.363454	0.186	0.106	4.42e-10
EFHD2	0.363286	0.319	0.242	2.59e-05
GIMAP6	0.36273	0.452	0.35	7.15e-09
MAP4K5	0.362469	0.162	0.086	7.63e-11
IRF8	0.362193	0.15	0.082	5.51e-09
SMPD1	0.362167	0.179	0.105	1.79e-08
GALC	0.361409	0.125	0.064	1.73e-08
ARHGAP18	0.361172	0.186	0.102	9.61e-12
DYRK1A	0.360937	0.243	0.177	0.000221
LOC711104	0.360561	0.572	0.463	3.66e-08
LOC114671461	0.359487	0.105	0.048	7.76e-10
ERAP1	0.359309	0.198	0.14	0.000526
LCOR	0.358562	0.289	0.217	0.000146
TNFSF13B	0.358417	0.143	0.076	1.27e-08
SNRNP70	0.358239	0.385	0.303	1.39e-05
STX16	0.358213	0.284	0.202	4.09e-07
ZMYM2	0.358157	0.214	0.142	3.47e-06
RPS6KA1	0.357535	0.261	0.175	1.54e-08
CNOT4	0.356851	0.353	0.285	0.00253
YTHDC2	0.356716	0.196	0.136	0.000802
PDS5A	0.356496	0.261	0.179	3.2e-07
TPR	0.356219	0.54	0.446	8.21e-08
SON	0.355855	0.867	0.772	1.69e-20
SLC7A6	0.35572	0.146	0.086	4.2e-06
PPP1R18	0.355554	0.357	0.276	5.71e-06
CRCP	0.354903	0.222	0.153	2.55e-05
UBE3A	0.354754	0.239	0.178	0.0031
KIAA1671	0.354615	0.174	0.117	0.000782
DTX3L	0.353849	0.21	0.142	1.77e-05
MTMR12	0.353492	0.165	0.106	6.02e-05
LENG8	0.352369	0.264	0.183	1.08e-06
NEMF	0.352143	0.313	0.232	1.04e-05
FAM53B	0.352067	0.212	0.138	7.04e-07
KTN1	0.351956	0.541	0.435	2.18e-08
STAG2	0.351932	0.419	0.318	1.68e-08
THY1	0.35161	0.164	0.079	6.14e-14
ANXA6	0.351606	0.405	0.332	0.000337
LRRFIP1	0.351556	0.585	0.462	2.69e-11
IRF2	0.351382	0.345	0.258	2.31e-06
MDM4	0.351355	0.266	0.196	0.000775
LOC114672064	0.351165	0.105	0.051	2.88e-08
EEF1A1	0.351121	0.735	0.632	3.05e-14
HK1	0.351085	0.253	0.188	0.000406
SIPA1L2	0.351073	0.244	0.171	3.89e-05
FAM214A	0.350872	0.205	0.143	0.000406
AGPS	0.35051	0.272	0.197	1.35e-05
STK10	0.350382	0.288	0.203	5.46e-07
TMEM107	0.350311	0.211	0.141	1.22e-05
BAZ1B	0.350017	0.363	0.282	2.63e-05
SENP7	0.349963	0.355	0.263	1.1e-07
LRBA	0.349661	0.239	0.176	0.000894
TLN1	0.34963	0.623	0.503	1.16e-12
STARD3NL	0.349628	0.233	0.152	1.87e-07
IL18R1	0.349461	0.224	0.135	2.16e-10
AFF1	0.349348	0.261	0.187	4.82e-05
OPTN	0.348547	0.377	0.278	7.4e-09
ERCC6	0.347566	0.244	0.167	1.06e-06
RRBP1	0.347547	0.27	0.204	0.00131
SCML4	0.347408	0.433	0.362	0.000887
MARK2	0.347132	0.321	0.237	2.57e-06
DLGAP4	0.346767	0.175	0.1	2.14e-09
DGKZ	0.346226	0.375	0.279	1.39e-07
SPG11	0.345883	0.175	0.11	4.4e-06
SOS2	0.345634	0.252	0.17	1.98e-07
GIGYF2	0.345248	0.2	0.137	0.000149
LOC100425941	0.344884	0.192	0.114	5.31e-09
LOC107000647	0.344433	0.188	0.122	1.29e-05
ACSL4	0.344378	0.234	0.163	2.88e-05
LARP1	0.344148	0.271	0.208	0.00407
ASH1L	0.344036	0.367	0.292	0.000143
PPP6R1	0.343985	0.398	0.306	1.71e-07
WAC	0.343961	0.495	0.392	1.41e-09
HNRNPU	0.343212	0.814	0.696	2.09e-16
CDYL	0.342953	0.171	0.103	3.64e-07
ARF6	0.342899	0.727	0.618	3.69e-13
MVP	0.342366	0.261	0.182	2.76e-06
SUZ12	0.342347	0.304	0.244	0.0123
RPS6KA3	0.342016	0.31	0.239	0.000236
DYNC1H1	0.341992	0.309	0.247	0.00685
H1FX	0.341961	0.564	0.467	1.84e-06
MAMU-A3	0.341529	0.786	0.679	6.44e-16
CNN2	0.341496	0.412	0.319	2.59e-07
ATXN1	0.340776	0.258	0.189	0.000647
EVI2A	0.340693	0.404	0.309	1.41e-06
MSN	0.340546	0.752	0.635	1.48e-14
GMIP	0.340177	0.218	0.136	8.58e-09
SIPA1L1	0.339782	0.153	0.082	5.32e-10
PTEN	0.339754	0.238	0.172	0.000422
UCP2	0.339587	0.586	0.469	3.92e-10
PIK3CD	0.339395	0.315	0.24	8.29e-05
IL2RB	0.339161	0.21	0.13	2.31e-08
RNPEPL1	0.339076	0.3	0.221	1.5e-05
SPOPL	0.339022	0.122	0.065	5.31e-07
AEBP2	0.338001	0.25	0.167	1.79e-07
ERO1B	0.337981	0.25	0.172	3.53e-06
CEP350	0.337789	0.375	0.295	7.49e-05
PUM2	0.337602	0.356	0.268	5.63e-06
GALNT4	0.337211	0.119	0.063	7.14e-07
LOC106994057	0.337196	0.248	0.18	0.000591
ZRANB1	0.336425	0.205	0.142	0.000319
EPSTI1	0.33606	0.303	0.209	4.79e-08
ACIN1	0.335987	0.391	0.306	4.51e-06
B4GALT1	0.335649	0.352	0.27	1.52e-05
PDE4B	0.33551	0.565	0.453	8.97e-10
ACAP2	0.335183	0.364	0.28	1.84e-05
MAST4	0.335008	0.178	0.122	0.00375
PPM1B	0.334504	0.177	0.113	1.17e-05
VPS13D	0.33436	0.169	0.115	0.00294
CANX	0.333773	0.441	0.35	4.93e-06
ZNF106	0.333565	0.234	0.17	0.00121
CCR5	0.333548	0.268	0.194	7.37e-05
WAPL	0.333517	0.369	0.295	0.000244
KDM5B	0.333487	0.15	0.083	2.29e-08
EOMES	0.3332	0.175	0.104	3.64e-07
EDEM3	0.333056	0.21	0.14	1.13e-05
JAK1	0.333028	0.712	0.599	5.86e-14
USF3	0.332574	0.123	0.058	1.75e-10
THOC2	0.332127	0.305	0.229	4e-05
EZH2	0.331848	0.26	0.189	0.000262
OASL	0.331652	0.165	0.083	2.47e-13
DDX10	0.329928	0.148	0.089	7.87e-06
LOC114676025	0.329815	0.118	0.057	2.17e-09
KANSL1	0.329656	0.275	0.196	1.34e-05
ETV7	0.329388	0.103	0.059	0.000343
RTF1	0.328368	0.472	0.38	4.86e-06
UHMK1	0.328352	0.316	0.226	6.75e-07
ENTPD4	0.327735	0.239	0.164	1.32e-05
USP9X	0.327174	0.297	0.23	0.00464
DNAJC10	0.327132	0.133	0.082	0.000357
LOC107000925	0.326776	0.17	0.113	0.000813
TM9SF3	0.326765	0.445	0.339	1.05e-08
NRDC	0.326572	0.264	0.198	0.00109
PRKCB	0.326015	0.371	0.268	1.52e-08
ATP10D	0.325712	0.162	0.096	7.86e-07
TNIK	0.325484	0.321	0.252	0.00157
DMXL1	0.325444	0.148	0.09	4.41e-05
GATAD2A	0.324919	0.258	0.186	9.93e-05
KLRB1	0.324569	0.508	0.355	6.74e-15
ABCA1	0.324568	0.122	0.055	1.24e-11
ADGRG5	0.324389	0.123	0.058	7.05e-11
ARID4B	0.323982	0.495	0.418	7.13e-05
HCFC2	0.323726	0.171	0.107	8.71e-06
TTC37	0.32361	0.198	0.136	0.000212
CAND1	0.322862	0.3	0.236	0.004
HIPK1	0.322822	0.291	0.225	0.00149
RBM25	0.322739	0.528	0.427	3.7e-07
FLNA	0.322617	0.543	0.465	0.000135
IBTK	0.322411	0.193	0.119	1.04e-07
ATAD2B	0.322397	0.214	0.137	5.23e-07
LOC114675670	0.322174	0.157	0.101	0.000959
CLEC2D	0.321925	0.236	0.174	0.00263
RAPGEF6	0.321094	0.35	0.263	1.89e-05
VPS13B	0.320862	0.198	0.133	7.04e-05
PLCG2	0.320694	0.108	0.038	4.93e-19
SCAF11	0.320547	0.557	0.459	1.22e-07
BRD4	0.320382	0.402	0.331	0.00122
CXCR6	0.320344	0.189	0.101	3.46e-12
LOC100427967	0.32003	0.249	0.188	0.00776
USP8	0.319835	0.28	0.212	0.00194
TRIM38	0.317601	0.21	0.157	0.0407
RAB29	0.317574	0.146	0.087	1.83e-05
REST	0.316669	0.344	0.272	0.00149
CSNK1G1	0.316609	0.162	0.108	0.00169
PARP9	0.316542	0.137	0.071	4.54e-09
KIF2A	0.316397	0.351	0.265	5.88e-06
SHOC2	0.31603	0.443	0.339	1.3e-08
LST1	0.316029	0.309	0.207	6.25e-09
DCAF8	0.315943	0.189	0.124	5.83e-05
RASSF2	0.315397	0.204	0.138	0.000121
IL18BP	0.31498	0.11	0.047	3.05e-12
KDM7A	0.31486	0.242	0.168	6.75e-05
DMAC1	0.314724	0.29	0.213	3.84e-05
TOR1AIP1	0.314438	0.315	0.229	2.09e-06
SERPINB9	0.31441	0.603	0.503	1.21e-07
GRIPAP1	0.313509	0.214	0.146	8.63e-05
CYTIP	0.313164	0.539	0.45	2.59e-06
GFPT1	0.312859	0.151	0.094	9.14e-05
CREBRF	0.312707	0.31	0.246	0.0189
CCAR1	0.312185	0.233	0.169	0.0011
R3HDM2	0.311744	0.298	0.221	3.18e-05
LOC696748	0.311154	0.741	0.663	4.15e-10
SYNE2	0.310862	0.411	0.332	0.00109
PPP1CA	0.310501	0.443	0.35	1.4e-05
EIF4G1	0.310482	0.257	0.2	0.0442
P4HA1	0.309885	0.203	0.14	0.000507
OSTM1	0.309697	0.233	0.163	0.000174
JAKMIP1	0.309623	0.133	0.077	1.1e-05
LPXN	0.309102	0.438	0.35	8.62e-06
PCM1	0.308555	0.408	0.324	9.21e-05
BLOC1S6	0.308023	0.238	0.177	0.0053
CD2	0.307126	0.611	0.477	2.8e-10
CPLANE1	0.30695	0.193	0.135	0.003
PSME4	0.306699	0.217	0.161	0.0148
F2R	0.306512	0.142	0.083	4.48e-06
LOC114676051	0.306473	0.161	0.095	7.81e-07
GPR34	0.3061	0.12	0.054	1.3e-11
C11H12orf57	0.305781	0.765	0.666	5.38e-10
BRWD1	0.305697	0.157	0.1	0.000361
TNFRSF25	0.305485	0.26	0.195	0.00419
FNBP4	0.30506	0.334	0.266	0.00451
B3GNT2	0.304861	0.241	0.177	0.00112
CDV3	0.304834	0.591	0.497	3.84e-07
EIF4G3	0.304361	0.216	0.157	0.00405
USP7	0.304263	0.241	0.177	0.00126
PPP1R15B	0.30371	0.269	0.196	6.99e-05
HYOU1	0.303413	0.176	0.113	3.83e-05
TRPM7	0.303177	0.236	0.18	0.0444
ETFB	0.303171	0.416	0.339	0.00096
BRWD3	0.302861	0.129	0.075	3.96e-05
HIP1R	0.302788	0.124	0.07	2.96e-05
CYFIP2	0.302445	0.366	0.28	1.69e-05
PRPF38B	0.302418	0.449	0.38	0.0112
MAST3	0.302387	0.142	0.083	7.15e-06
USP25	0.301981	0.155	0.093	4.4e-06
KIAA0232	0.30169	0.184	0.128	0.00673
PPP1R9B	0.30113	0.148	0.099	0.0152
CD52	0.300535	0.928	0.942	0.000355
PCBP1	0.300171	0.657	0.56	6.48e-08
MTDH	0.299464	0.58	0.483	2.05e-07
SENP6	0.298326	0.277	0.214	0.00708
FKBP11	0.297897	0.249	0.172	9.78e-06
KCNA3	0.296785	0.427	0.358	0.0276
PTBP2	0.29563	0.118	0.075	0.0217
NOTCH1	0.2947	0.158	0.109	0.0284
TASOR2	0.294333	0.194	0.127	3.69e-05
PPIP5K2	0.294126	0.148	0.101	0.0231
CD247	0.293967	0.471	0.398	0.00363
CLTC	0.293704	0.344	0.268	0.00243
TPM3	0.293633	0.816	0.697	7.78e-15
PAN3	0.293357	0.169	0.116	0.00905
MAGT1	0.292655	0.223	0.153	2.65e-05
MPZL1	0.292537	0.351	0.278	0.00305
ZMYND8	0.292515	0.188	0.12	1.37e-05
PHF11	0.291149	0.284	0.212	0.000625
LOC709083	0.290848	0.196	0.133	0.000272
SNTB2	0.290645	0.19	0.134	0.00842
MTHFD1	0.290432	0.182	0.131	0.0249
MIER1	0.290402	0.482	0.383	6.09e-06
FCHSD2	0.290357	0.123	0.066	1.09e-06
SBF1	0.28958	0.195	0.134	0.00081
RC3H1	0.289546	0.268	0.195	0.000201
LOC114673353	0.289295	0.132	0.085	0.0041
INTS6	0.288792	0.251	0.185	0.00163
FUT8	0.288264	0.139	0.086	0.000268
SSH1	0.287527	0.122	0.07	8.92e-05
TBC1D31	0.28734	0.108	0.055	3.96e-07
GPBP1L1	0.287191	0.292	0.228	0.0145
GTDC1	0.287179	0.138	0.085	0.00041
SACM1L	0.286924	0.214	0.147	0.000206
ERO1A	0.28642	0.188	0.133	0.0106
LOC100429238	0.285618	0.1	0.059	0.0088
ZNF207	0.285403	0.393	0.328	0.0111
EIF4A2	0.284596	0.646	0.55	8.02e-08
FBXL5	0.284215	0.231	0.171	0.00964
FHOD1	0.283948	0.13	0.078	0.00016
ZMIZ1	0.283212	0.123	0.078	0.00648
BRD2	0.283077	0.541	0.468	0.00271
PRDM2	0.282472	0.23	0.171	0.0225
MARCH7	0.28238	0.3	0.231	0.00304
IFNGR1	0.28209	0.301	0.23	0.00272
SH2D2A	0.282065	0.402	0.334	0.00758
PPP6R2	0.281962	0.199	0.141	0.00517
PPP3CB	0.281916	0.187	0.117	3.47e-06
OSBPL3	0.281489	0.108	0.059	2.79e-05
RELCH	0.281366	0.143	0.085	1.42e-05
MTMR10	0.280366	0.118	0.071	0.00201
ERMP1	0.280336	0.102	0.06	0.0054
IPO7	0.280332	0.174	0.122	0.0113
ARHGAP25	0.280255	0.233	0.167	0.000518
ITCH	0.27879	0.325	0.24	1.94e-05
LARP4B	0.278362	0.163	0.111	0.0108
LOC106998329	0.277996	0.124	0.072	0.00011
AP1G1	0.277291	0.199	0.145	0.0244
BMP2K	0.276901	0.141	0.085	7.45e-05
STARD4	0.27613	0.128	0.079	0.00128
PTPRE	0.276045	0.179	0.118	0.000368
FMNL1	0.275143	0.452	0.381	0.013
SRSF11	0.274545	0.758	0.698	0.000212
PARP10	0.274362	0.132	0.077	3.64e-05
LOC694684	0.274057	0.128	0.065	6.53e-09
DARS	0.274039	0.212	0.155	0.0168
SEC24D	0.272856	0.119	0.066	1.17e-05
SBNO2	0.272833	0.126	0.076	0.000354
LMTK2	0.272676	0.101	0.057	0.000711
RBM26	0.2726	0.351	0.283	0.0104
SH3BGRL3	0.272597	0.943	0.936	8.65e-11
LPAR6	0.272146	0.261	0.196	0.0154
ARL15	0.27156	0.178	0.125	0.0179
BAZ2A	0.271453	0.212	0.154	0.0105
BCL11B	0.271203	0.656	0.568	0.000389
SMARCC2	0.271078	0.197	0.144	0.0466
ARRB2	0.270719	0.404	0.328	0.00149
CNTRL	0.270239	0.279	0.217	0.0498
SERPINB1	0.269882	0.354	0.289	0.0301
SPPL2A	0.269377	0.189	0.128	0.00109
ENO2	0.269128	0.172	0.112	0.000192
HELZ2	0.269087	0.148	0.097	0.00496
DENND4C	0.268712	0.124	0.07	4.27e-05
SLC38A2	0.268286	0.256	0.197	0.0475
WDR7	0.266899	0.138	0.082	3.83e-05
ENPP4	0.265819	0.155	0.093	9.92e-06
IDH2	0.265225	0.348	0.284	0.0468
CEP162	0.264812	0.134	0.083	0.00119
LOC706568	0.26433	0.117	0.075	0.0493
LOC719232	0.264101	0.166	0.113	0.00715
ABCF1	0.263513	0.437	0.361	0.00555
KLRF1	0.263455	0.153	0.079	5.69e-10
PSMB8	0.262455	0.66	0.56	2.3e-06
SLC41A1	0.262207	0.126	0.072	1.85e-05
MAPK1	0.261072	0.324	0.258	0.0103
LOC114676933	0.261069	0.14	0.083	7.73e-05
CHIC1	0.260674	0.131	0.074	8.26e-06
LOC114674108	0.259947	0.796	0.622	9.01e-13
PLEK	0.259394	0.165	0.1	1.13e-05
CLK1	0.259296	0.413	0.336	0.00331
AEN	0.257903	0.118	0.071	0.00275
YTHDC1	0.257546	0.477	0.401	0.00346
XBP1	0.257029	0.38	0.3	0.000895
SMG6	0.256769	0.266	0.199	0.00392
ELF1	0.256509	0.602	0.523	0.000178
PERP	0.256254	0.145	0.081	7.55e-07
S100PBP	0.255706	0.132	0.085	0.00846
PVRIG	0.254674	0.228	0.161	0.000991
FUBP1	0.254589	0.405	0.336	0.0367
ZMAT3	0.254574	0.139	0.083	0.00015
OXR1	0.254286	0.115	0.072	0.0289
VPS37B	0.254121	0.175	0.121	0.0088
SERBP1	0.253541	0.716	0.653	0.00558
NCOA6	0.252665	0.124	0.074	0.000424
ABCC1	0.251629	0.102	0.05	2.74e-07
LOC114675778	0.251545	0.109	0.067	0.0144
MT2A	0.251207	0.266	0.361	2.33e-06
E2F3	0.251055	0.145	0.096	0.0219
PLCB2	0.250501	0.11	0.06	2.15e-05
SKAP2	0.250431	0.205	0.145	0.00772
TLE3	0.250178	0.324	0.256	0.0214
TET1	0.250061	0.103	0.051	4.47e-07
