# Supplementary material for: Lung mucosal and systemic responses at single-cell resolution in an aerosolized Mycobacterium bovis BCG human challenge model
Source: Cell Rep Med. 2026 May 21;7(6):102830. doi: 10.1016/j.xcrm.2026.102830 (PMC13293970; doi:10.1016/j.xcrm.2026.102830)
Supplement: Table S7. Information on TCRs selected for validation of PPD reactivity and the corresponding TCRαβ clusters to which they belonged, related to Figure 5 [file mmc8.xlsx]

## Sheet: Sheet1
Table S7. Information on TCRs selected for validation of PPD reactivity and the corresponding TCRαβ clusters to which they belonged, related to Figure 5.
Cluster	TCR ID	CDR3β	TRBV	TRBJ	CDR3α	TRAV	TRAJ	Subject	Count: BAL	Proportion: BAL	Condition	Count: PBMC, D0	Proportion: PBMC, D0
0		CASSFPRTQETQYF	TRBV12-4*01	TRBJ2-5*01	CALDGGGNNRKLIW	TRAV6*01	TRAJ38*01	1125	3	0.00302	BCG	6	3.552e-06
0		CASSHPRTQETQYF	TRBV12-4*01	TRBJ2-5*01	CALDKGGNNRKLIW	TRAV6*01	TRAJ38*01	1097	7	0.0044	BCG	1	1.604e-06
0	TCR002	CASSHPRTQETQYF	TRBV12-4*01	TRBJ2-5*01	CALDTGGNNRKLIW	TRAV6*01	TRAJ38*01	1026	61	0.01727	BCG	5	3.184e-06
0		CASSIPTSQETQYF	TRBV12-4*01	TRBJ2-5*01	CALDGGGNNRKLIW	TRAV6*01	TRAJ38*01	1026	13	0.00368	BCG	5	3.184e-06
0		CASSLPASQETQYF	TRBV12-4*01	TRBJ2-5*01	CALDKGGNNRKLIW	TRAV6*01	TRAJ38*01	1025	1	0.00147	Saline
0		CASSLPDHQETQYF	TRBV12-4*01	TRBJ2-5*01	CAPSSAGNNRKLIW	TRAV6*01	TRAJ38*01	1034	1	0.00826	Saline
0		CASSLPDSQETQYF	TRBV12-4*01	TRBJ2-5*01	CALDSGGNNRKLIW	TRAV6*01	TRAJ38*01	1089	1	0.00182	Saline
0		CASSLPETQETQYF	TRBV12-4*01	TRBJ2-5*01	CALDYAGNNRKLIW	TRAV6*01	TRAJ38*01	1114	7	0.00418	BCG	2	1.371e-06
0		CASSLPETQETQYF	TRBV12-4*01	TRBJ2-5*01	CALEVGGNNRKLIW	TRAV6*01	TRAJ38*01	1005	2	0.00075	Saline	4	8.56e-06
0		CASSLPETQETQYF	TRBV12-4*01	TRBJ2-5*01	CAPSNAGNNRKLIW	TRAV6*01	TRAJ38*01	1026	1	0.00028	BCG	5	3.184e-06
0		CASSLPGSQETQYF	TRBV12-4*01	TRBJ2-5*01	CALDGGGNNRKLIW	TRAV6*01	TRAJ38*01	1011	1	0.0019	Saline	11	1.72e-05
0		CASSLPGTQETQYF	TRBV12-4*01	TRBJ2-5*01	CALDQGGNNRKLIW	TRAV6*01	TRAJ38*01	1083	9	0.00996	BCG	5	3.585e-06
0		CASSLPGTQETQYF	TRBV12-4*01	TRBJ2-5*01	CALDRGGNNRKLIW	TRAV6*01	TRAJ38*01	1086	1	0.00106	BCG	2	1.287e-06
0		CASSLPHSQETQYF	TRBV12-4*01	TRBJ2-5*01	CALDLGGNNRKLIW	TRAV6*01	TRAJ38*01	1058	14	0.0107	BCG	0	0
0		CASSLPQNQETQYF	TRBV12-4*01	TRBJ2-5*01	CALESGGNNRKLIW	TRAV6*01	TRAJ38*01	1089	2	0.00364	Saline
0		CASSLPQSQETQYF	TRBV12-4*01	TRBJ2-5*01	CAPSGAGNNRKLIW	TRAV6*01	TRAJ38*01	1089	4	0.00729	Saline
0		CASSLPQTQETQYF	TRBV12-4*01	TRBJ2-5*01	CALDAGGNNRKLIW	TRAV6*01	TRAJ38*01	1089	2	0.00364	Saline
0		CASSLPRSQETQYF	TRBV12-4*01	TRBJ2-5*01	CALDMGGNNRKLIW	TRAV6*01	TRAJ38*01	1026	1	0.00028	BCG	0	0
0		CASSTPGTQETQYF	TRBV12-4*01	TRBJ2-5*01	CALDTGGNNRKLIW	TRAV6*01	TRAJ38*01	1026	2	0.00057	BCG	0	0
NA	TCR003	CATSRRQGGPTGELFF	TRBV15*01	TRBJ2-2*01	CAAKTGANNLFF	TRAV23/DV6*01	TRAJ36*01	1026	387	0.10957	BCG	62	3.9481e-05
NA	TCR004	CASSLLENQPQHF	TRBV12-3*01	TRBJ1-5*01	CAASATSGAGSYQLTF	TRAV29/DV5*01	TRAJ28*01	1026	17	0.00481	BCG	38	2.41983e-05
1		CASGLRSRAYEQYF	TRBV5-6*01	TRBJ2-7*01	CAVSKNDYKLSF	TRAV8-6*01	TRAJ20*01	1062	15	0.00715	BCG	3	1.884e-06
1	TCR010	CASSFRTRSYEQYF	TRBV5-6*01	TRBJ2-7*01	CAVSRNDYKLSF	TRAV8-6*01	TRAJ20*01	1083	4	0.00442	BCG	8	5.736e-06
1	TCR011	CASSLRSRSYEQYF	TRBV5-6*01	TRBJ2-7*01	CAVTPNDYKLSF	TRAV8-6*01	TRAJ20*01	1062	3	0.00143	BCG	0	0
1	TCR009	CASSLRSRTYEQYF	TRBV5-6*01	TRBJ2-7*01	CAVTANDYKLSF	TRAV8-6*01	TRAJ20*01	1029	15	0.00471	BCG	13	7.794e-06
1	TCR001	CASSLRTRSYEQYF	TRBV5-6*01	TRBJ2-7*01	CAVSRNDYKLSF	TRAV8-6*01	TRAJ20*01	1029	7	0.0022	BCG	1	5.996e-07
1	TCR001	CASSLRTRSYEQYF	TRBV5-6*01	TRBJ2-7*01	CAVSRNDYKLSF	TRAV8-6*01	TRAJ20*01	1083	1	0.00111	BCG	0	0
1	TCR007	CASSLRTRSYEQYF	TRBV5-6*01	TRBJ2-7*01	CAVTANDYKLSF	TRAV8-6*01	TRAJ20*01	1062	16	0.00763	BCG	20	1.256e-05
3	TCR005	CATSGRTGSGYTF	TRBV15*01	TRBJ1-2*01	CAPVRGDSSYKLIF	TRAV12-2*01	TRAJ12*01	1029	26	0.00817	BCG	2	1.199e-06
3		CATSSRTGAGYTF	TRBV15*01	TRBJ1-2*01	CAPIQGDSSYKLIF	TRAV12-2*01	TRAJ12*01	1058	33	0.02523	BCG	0	0
3		CATSSRTGSGYTF	TRBV15*01	TRBJ1-2*01	CAAQQGDSSYKLIF	TRAV12-2*01	TRAJ12*01	1114	2	0.00119	BCG	0	0
3		CATSSRTGSGYTF	TRBV15*01	TRBJ1-2*01	CAPTEADSSYKLIF	TRAV12-2*01	TRAJ12*01	1005	3	0.00112	Saline	5	1.07e-05
3		CATSSRTGSGYTF	TRBV15*01	TRBJ1-2*01	CVAGKGDSSYKLIF	TRAV12-2*01	TRAJ12*01	1006	1	0.00158	Saline
3		CATSTRTGSGYTF	TRBV15*01	TRBJ1-2*01	CAATRGDSSYKLIF	TRAV12-2*01	TRAJ12*01	1030	30	0.02313	BCG	6	3.565e-06
4		CSGGQGDYGYTF	TRBV29-1*01	TRBJ1-2*01	CAVNFGNEKLTF	TRAV29/DV5*01	TRAJ48*01	1026	2	0.00057	BCG	4	2.547e-06
4		CSGGQGDYGYTF	TRBV29-1*01	TRBJ1-2*01	CAVNFGNEKLTF	TRAV29/DV5*01	TRAJ48*01	1114	19	0.01134	BCG	2	1.371e-06
4	TCR006	CSGVQGDYGYTF	TRBV29-1*01	TRBJ1-2*01	CAANFGNEKLTF	TRAV29/DV5*01	TRAJ48*01	1124	13	0.00298	BCG	6	3.907e-06
4		CSVAQGDYGYTF	TRBV29-1*01	TRBJ1-2*01	CAVNFGNEKLTF	TRAV29/DV5*01	TRAJ48*01	1026	1	0.00028	BCG	1	6.368e-07
4		CSVGQGDFGYTF	TRBV29-1*01	TRBJ1-2*01	CAVNFGNEKLTF	TRAV29/DV5*01	TRAJ48*01	1114	1	0.0006	BCG	0	0
