# Supplementary material for: Lung mucosal and systemic responses at single-cell resolution in an aerosolized Mycobacterium bovis BCG human challenge model
Source: Cell Rep Med. 2026 May 21;7(6):102830. doi: 10.1016/j.xcrm.2026.102830 (PMC13293970; doi:10.1016/j.xcrm.2026.102830)
Supplement: Table S8. Protein sequence of mIHF in mycobacterial species (from UniProt), related to Figure 5 [file mmc9.xlsx]

## Sheet: Sheet1
Table S8. Protein sequence of mIHF in Mycobacterial species (from UniProt), related to Figure 5.
Species	Sequence
Mycolicibacterium smegmatis (strain ATCC 700084 / mc(2)155)	MALPQLTDEQRAAALEKAAAARRARAELKDRLKRGGTNLKQVLTDAETDEVLGKMKVSALLEALPKVGKVKAQEIMTELEIAPTRRLRGLGDRQRKALLEKFDQS
Mycolicibacterium smegmatis (strain ATCC 700084 / mc(2)155)	MNKAELIDVLTTKMGTDRRQATAAVENVVDTIVRAVHKGDSVTITGFGVFEQRRRAARVARNPRTGETVKVKPTSVPAFRPGAQFKAVISGAQKLPADGPAVKRGVTAGPAKKAAKKAPAKKAAAKKTATKAAAKKAPAKKAATKAPAKKAATKAPAKKAATKAPAKKAATKAPAKKAAAKAPAKKAATKAPAKKAAAKKAPAKKGRR
Mycobacterium tuberculosis (strain ATCC 25618 / H37Rv)	MALPQLTDEQRAAALEKAAAARRARAELKDRLKRGGTNLTQVLKDAESDEVLGKMKVSALLEALPKVGKVKAQEIMTELEIAPTRRLRGLGDRQRKALLEKFGSA
Mycolicibacterium fortuitum	MALPQLTDEQRAAALEKAAAARRARAELKDRLKRGGTNLKQVLTDAETDEVLGKMKVSALLEALPKVGKVKAQEIMTELEIAPTRRLRGLGDRQRKALLEKFDQ
Mycobacterium triplex	MALPQLTDEQRAAALEKAAAARRARAELKDRLKRGGTNLTQVLKDAESDEVLGKMKVSALLEALPKVGKVKAQEIMTELEIAPTRRLRGLGDRQRKALLEKFGSA
Mycobacterium tuberculosis	MALPQLTDEQRAAALEKAAAARRARAELKDRLKRGGTNLTQVLKDAESDEVLGKMKVSALLEALPKVGKVKAQEIMTELEIAPTRRLRGLGDRQRKALLEKFGSA
Mycobacterium lentiflavum	MALPQLTDEQRAAALEKAAAARRARAELKDRLKRGGTNLTQVLKDAESDEVLGKMKVSALLEALPKVGKVKAQEIMTELEIAPTRRLRGLGDRQRKALLEKFGSA
Mycobacterium lepromatosis	MALPQLTDEQRAAALEKAAAARRARAELKDRLKRGGTTLKQVLKDAESDEVLGKMKVSALLEALPKVGKVKAQEIMTELEIAPTRRLRGLGERQRKALLEKFGSA
Mycobacterium bovis (strain BCG / Pasteur 1173P2)	MLGNTIHVPCQPCRHGHGAPSRGLRGRPADRWPVARATPTLHVCPQNQGVGLDFVRKPEYGRLRWPAYPAGTNNDRLISMRDGGIVALPQLTDEQRAAALEKAAAARRARAELKDRLKRGGTNLTQVLKDAESDEVLGKMKVSALLEALPKVGKVKAQEIMTELEIAPTRRLRGLGDRQRKALLEKFGSA
Mycobacterium leprae (strain Br4923)	MALPQLTDEQRAAALEKAAAARRARAELKDRLKRGGTNLTQVLKDAESDEVLGKMKVSALLEALPKVGKVKAQEIMTELDIAPTRRLRGLGERQRKALLEKFGSA
Mycolicibacterium goodii	MALPQLTDEQRAAALEKAAAARRARAELKDRLKRGGTNLKQVLTDAETDEVLGKMKVSALLEALPKVGKVKAQEIMTELEIAPTRRLRGLGDRQRKALLEKFDQS
Mycobacteroides abscessus	MALPQLTDEQRAAALAKAAAARRARAELKEKLKKGGTNLKQVLTDAETDEVLGKMKVSALLEALPKVGKVKAQEIMTELEIAPTRRLRGLGDRQRKALLERFDFS
Mycobacterium tuberculosis	MARATPTLHVCPQNQGVGLDFVRKPEYGRLRWPAYPAGTNNDRLISMRDGGIVALPQLTDEQRAAALEKAAAARRARAELKDRLKRGGTNLTQVLKDAESDEVLGKMKVSALLEALPKVGKVKAQEIMTELEIAPTRRLRGLGDRQRKALLEKFGSA
Mycolicibacterium iranicum	MALPQLTDEQRAAALEKAAAARRARAELKDRLKRGGTNLKQVLKDAETDEVLGKMKVSALLEALPKVGKVKAQEIMTELEIAPTRRLRGLGDRQRKALLEKFDFS
Mycobacterium intracellulare	MALPQLTDEQRAAALEKAAAARRARAELKDRLKRGGTNLTQVLKDAETDEVLGKMKVSALLEALPKVGKVKAQEIMTELEIAPTRRLRGLGDRQRKALLEKFGS
Mycobacterium ulcerans subsp. shinshuense	MALPQLTDEQRAAALEKAAAARRARAELKDRLKRGGTNLTQVLKDAETDEVLGKMKVSALLEALPKVGKVKAQEIMTELEIAPTRRLRGLGDRQRKALLEKFGSA
Mycobacteroides abscessus subsp. abscessus	MALPQLTDEQRAAALAKAAAARRARAELKEKLKKGGTNLKQVLTDAETDEVLGKMKVSALLEALPKVGKVKAQEIMTELEIAPTRRLRGLGDRQRKALLERFDFS
Mycobacterium bovis (strain ATCC BAA-935 / AF2122/97)	MLGNTIHVPCQPCRHGHGAPSRGLRGRPADRWPVARATPTLHVCPQNQGVGLDFVRKPEYGRLRWPAYPAGTNNDRLISMRDGGIVALPQLTDEQRAAALEKAAAARRARAELKDRLKRGGTNLTQVLKDAESDEVLGKMKVSALLEALPKVGKVKAQEIMTELEIAPTRRLRGLGDRQRKALLEKFGSA
Mycobacteroides abscessus subsp. massiliense	MALPQLTDEQRAAALAKAAAARRARAELKEKLKKGGTNLKQVLTDAETDEVLGKMKVSALLEALPKVGKVKAQEIMTELEIAPTRRLRGLGDRQRKALLERFDFS
Mycobacterium kansasii	MSHAGPTLGIRRRNQGVGLDFVRQREYGRLRWLEYPAKTNEDRQISERYR
Mycobacterium intracellulare subsp. chimaera	MALPQLTDEQRAAALEKAAAARRARAELKDRLKRGGTNLTQVLKDAETDEVLGKMKVSALLEALPKVGKVKAQEIMTELEIAPTRRLRGLGDRQRKALLEKFGS
Mycobacterium shigaense	MALPQLTDEQRAAALEKAAAARRARAELKDRLKRGGTNLTQVLKDAESDEVLGKMKVSALLEALPKVGKVKAQEIMTELEIAPTRRLRGLGDRQRKALLEKFGSA
Mycobacterium tuberculosis	MRDGGIVALPQLTDEQRAAALEKAAAARXARAELKDRLKRGGTNLTQVLKDAESDEVLGKMKVSALLEALPKVGKVKAQEIMTELEIAPTRRLRGLGDRQRKALLEKFGSA
Mycolicibacterium gilvum	MALPQLTDEQRAAALEKAAAARRARAELKDRLKRGGTNLKQVLTDAETDEVLGKMKVSALLEALPKVGKVKAQEIMTELEIAPTRRLRGLGDRQRKALLEKFDFS
Mycolicibacterium senegalense	MALPQLTDEQRAAALEKAAAARRARAELKDRLKRGGTNLKQVLTDAETDEVLGKMKVSALLEALPKVGKVKAQEIMTELEIAPTRRLRGLGDRQRKALLEKFDQ
Mycolicibacterium tokaiense	MALPQLTDEQRAAALEKAAAARRARAELKDRLKRGGTNLSQVLKDAETDEVLGKMKVSALLEALPKVGKVKAQEIMTELEIAPTRRLRGLGDRQRKALLDKFDPS
Mycobacterium paragordonae	MALPQLTDEQRAAALEKAAAARRARAELKDRLKRGGTNLTQVLKDAESDEVLGKMKVSALLEALPKVGKVKAQEIMTELEIAPTRRLRGLGDRQRKALLEKFGS
Mycolicibacterium chitae	MALPQLTDEQRAAALEKAAAARRARAELKDRLKRGGTNLKQVLKDAETDEVLGKMKVSALLEALPKVGKVKAQEIMTELEIAPTRRLRGLGDRQRKALLEKFDPS
Mycolicibacterium aurum	MVTKTEEPVALPQLTDEQRAAALEKAAAARRARAELKDRLKRGGTNLKQVLKDAETDEVLGKMKVSALLEALPKVGKVKAQEIMTELEIAPTRRLRGLGDRQRKALLEKFDFTS
Mycolicibacterium gadium	MALPQLTDEQRAAALEKAAAARRIRAELKDRLKRGGTNLKQVLKDAETDEVLGKMKVSALLEALPKVGKVKAQEIMTELEIAPTRRLRGLGDRQRKALLEKFDQ
Mycobacteroides abscessus subsp. bolletii	MALPQLTDEQRAAALAKAAAARRARAELKEKLKKGGTNLKQVLTDAETDEVLGKMKVSALLEALPKVGKVKAQEIMTELEIAPTRRLRGLGDRQRKALLERFDFS
Mycolicibacterium rufum	MALPQLTDEQRAAALEKAAAARRARAELKDRLKRGGTNLKQVLKDAETDEVLGKMKVSALLEALPKVGKVKAQEIMTELEIAPTRRLRGLGDRQRKALLEKFDFS
Mycolicibacter heraklionensis	MALPQLTDEQRAAALEKAAAARRARAELKDRLKRGGTNLKQVLKDAETDEVLGKMKVSALLEALPKVGKVKAQEIMTELEIAPTRRLRGLGDRQRKALLEKFDFS
Mycolicibacterium porcinum	MALPQLTDEQRAAALEKAAAARRARAELKDRLKRGGTNLKQVLTDAETDEVLGKMKVSALLEALPKVGKVKAQEIMTELEIAPTRRLRGLGDRQRKALLEKFDQ
Mycobacterium orygis	MALPQLTDEQRAAALEKAAAARRARAELKDRLKRGGTNLTQVLKDAESDEVLGKMKVSALLEALPKVGKVKAQEIMTELEIAPTRRLRGLGDRQRKALLEKFGSA
Mycolicibacterium neoaurum	MALPQLTDEQRAAALEKAAAARRARAELKDRLKRGGTNLKQVLTDAETDEVLGKMKVSALLEALPKVGKVKAQEIMTELEIAPTRRLRGLGDRQRKALLEKFDFS
Mycobacterium canettii (strain CIPT 140010059)	MLGNTIHVPCQPCRHGHGAPSRGLRGRLADRWPVARATPTLHVCPQNQGVGLDFVRKPEYGRLRWPAYPAGTNNDRLISMRDGGIVALPQLTDEQRAAALEKAAAARRARAELKDRLKRGGTNLTQVLKDAESDEVLGKMKVSALLEALPKVGKVKAQEIMTELEIAPTRRLRGLGDRQRKALLEKFGSA
Mycolicibacter acidiphilus	MALPQLTDEQRAAALEKAAAARRARAELKDRLKRGGTNLKQVLKDAETDEVLGKMKVSALLEALPKVGKVKAQEIMTELEIAPTRRLRGLGDRQRKALLEKFDFS
Mycolicibacterium arenosum	MALPQLTDEQRAAALEKAAAARRARAELKDRLKRGGTNLKQVLKDAESDEVLGKMKVSALLEALPKVGKVKAQEIMTELEIAPTRRLRGLGDRQRKALLEKFDFTAD
Mycobacterium deserti	MALPQLTDEQRAAALEKAAAARRARAELKDRLKRGGTNLKQVLKDAETDEVLGKMKVSALLEALPKVGKVKAQEIMTELEIAPTRRLRGLGDRQRKALLEKFDQS
Mycobacterium pinniadriaticum	MALPQLTDEQRAAALEKAAAARRARAELKDRLKRGGTNLKQVLKDAETDEVLGKMKVSALLEALPKVGKVKAQEIMTELEIAPTRRLRGLGDRQRKALLEKFDFTA
Mycobacterium hippophais	MALPQLTDEQRAAALEKAAAARRARAELKDRLKRGGTNLKQVLKDAETDEVLGKMKVSALLEALPKVGKVKAQEIMTELEIAPTRRLRGLGDRQRKALLEKFDQN
Mycolicibacterium austroafricanum	MALPQLTDEQRAAALEKAAAARRARAELKDRLKRGGTNLKQVLKDAETDEVLGKMKVSALLEALPKVGKVKAQEIMTELEIAPTRRLRGLGDRQRKALLEKFDFS
Mycolicibacterium arseniciresistens	MALPQLTDEQRAAALEKAAAARRARAELKDRLKRGGTNLKQVLKDAETDEVLGKMKVSALLEALPKVGKVKAQEIMTELEIAPTRRLRGLGDRQRKALLEKFDQN
Mycobacterium canetti	MALPQLTDEQRAAALEKAAAARRARAELKDRLKRGGTNLTQVLKDAESDEVLGKMKVSALLEALPKVGKVKAQEIMTELEIAPTRRLRGLGDRQRKALLEKFGSA
Mycobacterium servetii	MALPQLTDEQRAAALEKAAAARRARAELKDRLKRGGTNLTQVLKDAETDEVLGKMKVSALLEALPKVGKVKAQEIMTELEIAPTRRLRGLGDRQRKALLEKFGSA
Mycolicibacterium nivoides	MALPQLTDEQRAAALEKAAAARRARAELKDRLKRGGTNLKQVLTDAETDEVLGKMKVSALLEALPKVGKVKAQEIMTELEIAPTRRLRGLGDRQRKALLEKFDQ
Mycolicibacterium septicum	MALPQLTDEQRAAALEKAAAARRARAELKDRLKRGGTNLKQVLTDAETDEVLGKMKVSALLEALPKVGKVKAQEIMTELEIAPTRRLRGLGDRQRKALLEKFDQ
Mycolicibacterium pallens	MALPQLTDEQRAAALEKAAAARRARAELKDRLKRGGTNLKQVLKDAETDEVLGKMKVSALLEALPKVGKVKAQEIMTELEIAPTRRLRGLGDRQRKALLEKFDFTA
Mycolicibacillus parakoreensis	MALPQLTDEQRAAALEKAAAARRARAELKDRLKRGGTNLKQVLKDAETDEVLGKMKVSALLEALPKVGKVKAQEIMTELEIAPTRRLRGLGDRQRKALLEKFDFS
Mycolicibacterium crocinum	MALPQLTDEQRAAALEKAAAARRARAELKDRLKRGGTNLKQVLKDAETDEVLGKMKVSALLEALPKVGKVKAQEIMTELEIAPTRRLRGLGDRQRKALLEKFDFTA
Mycobacterium ulcerans	MALPQLTDEQRAAALEKAAAARRSRAELKDRLKRGGTNLTQVLKDAETDEVLGKMKVSALLEALPKVGKVKAQEIMTELEIAPTRRLRGLGDRQRKALLEKFGSA
Mycobacterium paraterrae	MALPQLTDEQRAAALEKAAAARRARAELKDRLKRGGTNLKQVLKDAETDEVLGKMKVSALLEALPKVGKVKAQEIMTELEIAPTRRLRGLGDRQRKALLEKFDFS
Mycobacterium ulcerans (strain Agy99)	MALPQLTDEQRAAALEKAAAARRSRAELKDRLKRGGTNLTQVLKDAETDEVLGKMKVSALLEALPKVGKVKAQEIMTELEIAPTRRLRGLGDRQRKALLEKFGSA
Mycobacterium tuberculosis (strain ATCC 25177 / H37Ra)	MLGNTIHVPCQPCRHGHGAPSRGLRGRPADRWPVARATPTLHVCPQNQGVGLDFVRKPEYGRLRWPAYPAGTNNDRLISMRDGGIVALPQLTDEQRAAALEKAAAARRARAELKDRLKRGGTNLTQVLKDAESDEVLGKMKVSALLEALPKVGKVKAQEIMTELEIAPTRRLRGLGDRQRKALLEKFGSA
Mycobacterium marinum (strain ATCC BAA-535 / M)	MRDGGIVALPQLTDEQRAAALEKAAAARRARAELKDRLKRGGTNLTQVLKDAETDEVLGKMKVSALLEALPKVGKVKAQEIMTELEIAPTRRLRGLGDRQRKALLEKFGSA
Mycobacterium parascrofulaceum ATCC BAA-614	MALPQLTDEQRAAALEKAAAARRARAELKDRLKRGGTNLTQVLKDAETDEVLGKMKVSALLEALPKVGKVKAQEIMTELEIAPTRRLRGLGDRQRKALLEKFGS
Mycolicibacter sinensis (strain JDM601)	MALPQLTDEQRAAALEKAAAARRARAELKDRLKRGGTNLKQVLKDAETDEVLGKMKVSALLEALPKVGKVKAQEIMTELEIAPTRRLRGLGDRQRKALLEKFDFS
Mycolicibacterium thermoresistibile (strain ATCC 19527 / DSM 44167 / CIP 105390 / JCM 6362 / NCTC 10409 / 316)	MTDEQRAAALEKAAAARRARAELKDRLKRGGTTLKQVLKDAETDEVLGKMKVSALLEALPKVGKVKAQEIMTELEIAPTRRLRGLGDRQRKALLEKFDQA
Mycobacterium intracellulare (strain ATCC 13950 / DSM 43223 / JCM 6384 / NCTC 13025 / 3600)	MTDEQRAAALEKAAAARRARAELKDRLKRGGTNLTQVLKDAETDEVLGKMKVSALLEALPKVGKVKAQEIMTELEIAPTRRLRGLGDRQRKALLEKFGS
Mycobacterium indicus pranii (strain DSM 45239 / MTCC 9506)	MTDEQRAAALEKAAAARRARAELKDRLKRGGTNLTQVLKDAETDEVLGKMKVSALLEALPKVGKVKAQEIMTELEIAPTRRLRGLGDRQRKALLEKFGS
Mycobacterium liflandii (strain 128FXT)	MALPQLTDEQRAAALEKAAAARRARAELKDRLKRGGTNLTQVLKDAETDEVLGKMKVSALLEALPKVGKVKAQEIMTELEIAPTRRLRGLGDRQRKALLEKFGSA
Mycolicibacterium paratuberculosis (strain ATCC BAA-968 / K-10)	MIRYGGIVALPQLTDEQRAAALEKAAAARRARAELKDRLKRGGTNLSQVLKDAETDEVLGKMKVSALLEALPKVGKVKAQEIMTELEIAPTRRLRGLGDRQRKALLEKFGS
Mycobacterium leprae (strain TN)	MALPQLTDEQRAAALEKAAAARRARAELKDRLKRGGTNLTQVLKDAESDEVLGKMKVSALLEALPKVGKVKAQEIMTELDIAPTRRLRGLGERQRKALLEKFGSA
Mycolicibacterium cosmeticum	MALPQLTDEQRAAALEKAAAARRARAELKDRLKRGGTNLKQVLTDAETDEVLGKMKVSALLEALPKVGKVKAQEIMTELEIAPTRRLRGLGDRQRKALLEKFDFS
