# Supplementary material for: Lung mucosal and systemic responses at single-cell resolution in an aerosolized Mycobacterium bovis BCG human challenge model
Source: Cell Rep Med. 2026 May 21;7(6):102830. doi: 10.1016/j.xcrm.2026.102830 (PMC13293970; doi:10.1016/j.xcrm.2026.102830)
Supplement: Table S10. Flow cytometry panel for sorting AIM+ T cells, related to Figure 4 and STAR Methods [file mmc11.xlsx]

## Sheet: Sheet1
Table S10. Flow cytometry panel for sorting AIM+ T cells, related to Figure 4 and STAR Methods.
Marker	Fluorochrome	Company	Cat. No
Viability	Aqua	Invitrogen	L34957
CD3	BUV496	BD Biosciences	612940
CD4	APC-Cy7	BioLegend	317418
CD8	FITC	BioLegend	300906
CD14	BV650	BioLegend	301836
CD19	BV510	BioLegend	302242
CD56	AF700	BioLegend	392418
CD69	BV605	BioLegend	310938
CD134 (OX40)	APC	BioLegend	350018
CD137 (41-BB)	PECy5	BioLegend	309808
CD154 (CD40L)	PE/Dazzle™ 594	BioLegend	310840
